# Supplementary material for: Assessment of serum bile acid profiles as biomarkers of liver injury and liver disease in humans
Source: PLoS One. 2018 Mar 7;13(3):e0193824. doi: 10.1371/journal.pone.0193824 (PMC5841799; doi:10.1371/journal.pone.0193824)
Supplement: S3 Table — (XLSX) [file pone.0193824.s003.xlsx]

## Sheet: Sample Info- Healthy Subjects 
S3 Table General Information for Healthy Subjects
Sample ID	Age	Gender	Ethnicity	ALT	AST	TBIL	Antibiotics Y/N
H-001	65	F	Black/Afr Amer	8	22	0.4	N
H-002	35	F	Asian	8	<15	0.5	N
H-003	71	M	Caucasian	8	20	1	N
H-004	69	M	Caucasian	8	24	0.2	N
H-005	89	F	Caucasian	9	18	0.4	N
H-006	32	F	Caucasian	9	13	0.3	N
H-007	57	F	Caucasian	10	17	0.3	N
H-008	53	M	Caucasian	10	21	0.6	N
H-009	33	F	Caucasian	11	18	0.3	N
H-010	75	F	Caucasian	11	27	0.4	N
H-011	40	F	Caucasian	11	17	0.2	N
H-012	50	F	Caucasian	11	16	0.7	N
H-013	75	F	Caucasian	11	18	0.2	N
H-014	36	F	Caucasian	11	16	0.4	N
H-015	44	F	Asian	11	19	0.8	N
H-016	15	F	Caucasian	12	21	0.3	N
H-017	43	F	Caucasian	12	16	0.5	N
H-018	56	F	Caucasian	12	21	0.6	N
H-019	49	F	Caucasian	12	21	0.4	N
H-020	40	F	Black/Afr Amer	12	14	0.7	N
H-021	75	F	Caucasian	12	17	0.4	N
H-022	58	F	Caucasian	12	13	0.2	Y
H-023	71	F	Caucasian	12	21	0.5	N
H-024	87	F	Caucasian	12	21	0.5	N
H-025	61	M	Caucasian	12	15	1	N
H-026	72	M	Caucasian	12	16	0.4	N
H-027	42	M	Caucasian	12	16	1	Y
H-028	39	F	Caucasian	13	20	0.5	Y
H-029	42	F	Caucasian	13	21	0.3	N
H-030	38	F	Unknown/Other	13	19	0.9	N
H-031	52	F	Caucasian	13	13	0.8	N
H-032	43	F	Caucasian	13	20	0.4	N
H-033	34	F	Caucasian	13	20	0.4	N
H-034	54	F	Caucasian	13	16	0.5	N
H-035	49	F	Black/Afr Amer	13	14	N.A.	N
H-036	37	F	Caucasian	13	15	0.4	N
H-037	17	F	Caucasian	13	18	0.6	Y
H-038	34	F	Caucasian	13	18	0.5	N
H-039	42	F	Asian	13	15	1.2	N
H-040	76	M	Caucasian	13	19	0.3	Y
H-041	66	M	Caucasian	13	18	N.A.	Y
H-042	36	F	Middle Eastern	14	17	0.5	N
H-043	46	F	Caucasian	14	17	0.3	N
H-044	32	F	Caucasian	14	16	0.7	N
H-045	49	F	Caucasian	14	18	0.5	N
H-046	66	F	Caucasian	14	17	0.4	N
H-047	48	F	Caucasian	14	21	0.9	N
H-048	73	F	Caucasian	14	21	0.3	N
H-049	46	F	Caucasian	14	17	0.3	N
H-050	44	F	Caucasian	14	17	0.2	N
H-051	84	F	Caucasian	14	16	0.5	Y
H-052	45	F	Caucasian	14	22	0.4	Y
H-053	29	F	Caucasian	14	19	0.6	Y
H-054	52	F	Caucasian	14	28	0.4	N
H-055	31	F	Caucasian	14	18	0.4	N
H-056	35	F	Asian	14	18	0.6	N
H-057	47	M	Caucasian	14	16	0.9	N
H-058	87	M	Caucasian	14	19	0.5	N
H-059	51	M	Caucasian	14	21	1	N
H-060	39	F	Caucasian	15	19	0.9	N
H-061	37	F	Caucasian	15	18	0.2	Y
H-062	60	F	Caucasian	15	17	0.3	N
H-063	23	F	Caucasian	15	17	0.4	N
H-064	67	F	Black/Afr Amer	15	22	0.7	N
H-065	67	F	Caucasian	15	22	0.3	N
H-066	45	F	Caucasian	15	21	0.8	N
H-067	59	F	Caucasian	15	20	0.4	Y
H-068	67	F	Caucasian	15	14	0.4	N
H-069	91	F	Caucasian	15	22	0.5	N
H-070	20	F	Caucasian	15	21	1	N
H-071	21	F	Caucasian	15	21	0.4	Y
H-072	13	F	Caucasian	15	21	0.4	N
H-073	22	F	Caucasian	15	27	0.3	N
H-074	38	F	Caucasian	15	23	0.4	N
H-075	40	F	Caucasian	15	16	0.3	N
H-076	53	M	Caucasian	15	17	0.9	N
H-077	64	M	Caucasian	15	17	0.3	N
H-078	66	M	Caucasian	15	13	0.7	N
H-079	53	M	Caucasian	15	15	0.3	N
H-080	23	M	Caucasian	15	19	0.5	N
H-081	49	F	Bi/Multiracial	16	14	0.5	N
H-082	29	F	Caucasian	16	17	0.3	N
H-083	37	F	Caucasian	16	21	0.5	N
H-084	53	F	Caucasian	16	21	0.7	N
H-085	22	F	Caucasian	16	18	0.5	N
H-086	41	F	Hispanic	16	21	0.4	N
H-087	68	F	Caucasian	16	25	0.8	N
H-088	28	F	Caucasian	16	17	0.3	N
H-089	69	F	Caucasian	16	23	0.6	Y
H-090	64	F	Black/Afr Amer	16	17	0.2	N
H-091	79	F	Caucasian	16	18	0.1	N
H-092	67	F	Caucasian	16	20	0.5	N
H-093	71	F	Caucasian	16	24	0.3	N
H-094	58	F	Pacific Island	16	18	0.5	N
H-095	70	F	Caucasian	16	16	0.5	N
H-096	46	F	Caucasian	16	19	0.4	N
H-097	40	F	Black/Afr Amer	16	19	1	N
H-098	40	F	Caucasian	16	19	0.5	N
H-099	26	F	Asian	16	19	0.4	N
H-100	59	M	Caucasian	16	23	1	N
H-101	55	M	Caucasian	16	23	0.4	Y
H-102	48	M	Caucasian	16	16	0.7	N
H-103	37	M	Asian	16	22	1.1	N
H-104	50	M	Asian	16	19	1	N
H-105	72	F	Caucasian	17	21	0.5	N
H-106	53	F	Asian	17	22	0.9	N
H-107	40	F	Caucasian	17	20	0.2	Y
H-108	49	F	Caucasian	17	20	0.3	N
H-109	40	F	Caucasian	17	25	0.6	N
H-110	33	F	Caucasian	17	19	0.2	N
H-111	42	F	Caucasian	17	19	0.7	N
H-112	51	F	Caucasian	17	22	0.2	N
H-113	44	F	Caucasian	17	19	0.2	Y
H-114	66	F	Black/Afr Amer	17	23	0.5	N
H-115	46	F	Caucasian	17	19	0.3	N
H-116	60	F	Black/Afr Amer	17	20	0.5	N
H-117	33	F	Caucasian	17	16	0.5	N
H-118	47	F	Asian	17	22	0.6	N
H-119	38	F	Asian	17	24	1	N
H-120	19	M	Bi/Multiracial	17	26	0.4	Y
H-121	73	M	Caucasian	17	23	0.4	N
H-122	44	M	Caucasian	17	16	1	Y
H-123	68	M	Caucasian	17	19	0.4	N
H-124	33	M	Asian	17	23	0.7	N
H-125	49	M	Asian	17	21	0.8	N
H-126	41	F	Caucasian	18	23	0.3	N
H-127	14	F	Caucasian	18	19	0.3	N
H-128	53	F	Caucasian	18	24	0.3	Y
H-129	21	F	Caucasian	18	22	0.2	Y
H-130	38	F	Asian	18	23	0.2	Y
H-131	75	F	Caucasian	18	21	1	Y
H-132	43	F	Caucasian	18	13	0.3	N
H-133	61	F	Caucasian	18	17	0.3	N
H-134	25	F	Caucasian	18	20	0.4	N
H-135	46	F	Asian	18	18	1.2	N
H-136	48	M	Caucasian	18	15	0.9	N
H-137	37	M	Black/Afr Amer	18	14	0.7	N
H-138	50	M	Caucasian	18	20	0.3	N
H-139	75	M	Caucasian	18	21	0.5	N
H-140	48	M	Asian	18	18	0.6	N
H-141	33	M	Asian	18	15	0.6	N
H-142	46	M	Asian	18	18	1	N
H-143	43	F	Asian	19	22	0.4	N
H-144	23	F	Caucasian	19	25	0.6	N
H-145	53	F	Caucasian	19	22	0.4	N
H-146	84	F	Caucasian	19	23	0.4	N
H-147	45	F	Caucasian	19	22	0.3	N
H-148	28	F	Asian	19	23	0.3	N
H-149	36	F	Asian	19	15	1.4	N
H-150	42	F	Asian	19	<15	0.4	N
H-151	45	M	Caucasian	19	16	0.8	N
H-152	48	M	Caucasian	19	20	0.7	N
H-153	28	M	Native American	19	18	0.7	N
H-154	59	F	Caucasian	20	21	0.6	N
H-155	63	F	Caucasian	20	21	0.6	N
H-156	70	F	Caucasian	20	22	0.6	N
H-157	27	F	Caucasian	20	19	0.3	Y
H-158	58	F	Caucasian	20	24	0.6	N
H-159	55	F	Black/Afr Amer	20	22	0.8	N
H-160	47	F	Caucasian	20	17	0.3	N
H-161	34	M	Caucasian	20	17	0.2	N
H-162	58	M	Caucasian	20	24	0.4	N
H-163	48	M	Asian	20	19	0.6	N
H-164	44	M	Asian	20	20	0.8	N
H-165	20	F	Caucasian	21	22	0.5	N
H-166	47	F	Caucasian	21	19	0.4	N
H-167	51	F	Caucasian	21	19	0.3	N
H-168	46	F	Caucasian	21	26	0.4	Y
H-169	20	F	Caucasian	21	23	0.8	N
H-170	36	M	Caucasian	21	18	0.4	N
H-171	51	M	Caucasian	21	17	0.4	N
H-172	68	M	Caucasian	21	27	0.8	N
H-173	54	M	Caucasian	21	23	0.8	Y
H-174	53	M	Asian	21	21	0.9	N
H-175	55	F	Caucasian	22	20	0.4	N
H-176	42	F	Asian	22	23	0.8	N
H-177	55	F	Caucasian	22	26	0.3	N
H-178	64	F	Caucasian	22	25	0.4	Y
H-179	48	F	Caucasian	22	29	0.8	N
H-180	51	F	Caucasian	22	20	0.9	N
H-181	55	F	Caucasian	22	23	0.6	N
H-182	43	F	Asian	22	23	0.5	N
H-183	63	F	Asian	22	21	0.7	N
H-184	47	M	Caucasian	22	17	0.5	N
H-185	57	M	Caucasian	22	19	1	N
H-186	66	M	Caucasian	22	21	0.6	N
H-187	46	M	Caucasian	22	19	0.6	N
H-188	46	M	Caucasian	22	22	0.5	N
H-189	54	F	Caucasian	23	21	0.8	Y
H-190	55	F	Caucasian	23	24	0.6	N
H-191	59	F	Caucasian	23	21	0.5	Y
H-192	56	F	Caucasian	23	26	0.2	Y
H-193	48	F	Caucasian	23	23	N.A.	N
H-194	55	F	Caucasian	23	18	0.3	N
H-195	37	F	Caucasian	23	22	0.4	Y
H-196	69	F	Caucasian	23	28	0.6	N
H-197	38	F	Caucasian	23	26	0.1	N
H-198	54	F	Asian	23	21	0.4	N
H-199	39	M	Caucasian	23	22	0.8	N
H-200	60	M	Caucasian	23	24	0.7	N
H-201	53	M	Caucasian	23	19	0.6	N
H-202	44	M	Caucasian	23	19	1.2	N
H-203	37	M	Asian	23	23	1.1	N
H-204	35	M	Asian	23	20	0.6	N
H-205	40	F	Asian	24	19	0.5	N
H-206	66	F	Caucasian	24	25	0.8	N
H-207	28	F	Caucasian	24	25	0.4	N
H-208	73	F	Caucasian	24	23	0.4	N
H-209	54	F	Caucasian	24	20	0.4	Y
H-210	47	M	Caucasian	24	26	0.3	N
H-211	49	M	Bi/Multiracial	24	24	0.4	N
H-212	38	M	Caucasian	24	16	N.A.	N
H-213	33	M	Asian	24	19	0.9	N
H-214	42	F	Black/Afr Amer	25	24	0.4	N
H-215	61	F	Caucasian	25	22	0.5	N
H-216	54	F	Caucasian	25	29	0.5	N
H-217	48	F	Caucasian	25	27	0.5	Y
H-218	42	F	Caucasian	25	26	0.5	N
H-219	31	F	Asian	25	22	0.4	Y
H-220	39	F	Caucasian	25	21	0.2	N
H-221	66	M	Caucasian	25	15	1.1	Y
H-222	61	M	Caucasian	25	23	0.3	N
H-223	22	M	Asian	25	20	2.2	N
H-224	47	M	Asian	25	19	0.7	N
H-225	40	F	Caucasian	26	28	0.3	Y
H-226	60	F	Caucasian	26	22	0.4	N
H-227	58	F	Caucasian	26	26	0.6	N
H-228	72	F	Caucasian	26	28	0.5	N
H-229	55	F	Caucasian	26	28	0.8	Y
H-230	33	M	Asian	26	25	0.8	Y
H-231	49	M	Bi/Multiracial	26	18	0.3	N
H-232	67	M	Caucasian	26	18	0.6	N
H-233	35	M	Caucasian	26	25	0.6	N
H-234	63	M	Caucasian	26	27	0.8	N
H-235	41	F	Caucasian	27	25	0.6	N
H-236	18	F	Asian	27	20	0.3	Y
H-237	60	F	Caucasian	27	22	0.4	N
H-238	40	F	Caucasian	27	29	0.5	N
H-239	36	F	Caucasian	27	23	0.3	N
H-240	73	M	Caucasian	27	26	0.7	N
H-241	54	M	Black/Afr Amer	27	23	0.5	N
H-242	58	M	Caucasian	27	22	0.7	N
H-243	85	M	Caucasian	27	31	0.6	N
H-244	41	M	Caucasian	27	24	0.7	N
H-245	48	M	Asian	27	24	0.8	N
H-246	53	F	Caucasian	28	24	0.7	N
H-247	64	F	Caucasian	28	24	0.4	N
H-248	56	M	Caucasian	28	23	0.8	N
H-249	63	M	Caucasian	28	28	0.5	N
H-250	55	M	Caucasian	28	22	0.5	N
H-251	70	M	Caucasian	28	25	0.5	N
H-252	34	M	Caucasian	28	21	0.6	N
H-253	67	M	Caucasian	28	25	0.8	N
H-254	65	F	Black/Afr Amer	29	26	0.8	N
H-255	63	F	Caucasian	29	25	0.6	N
H-256	54	M	Caucasian	29	26	0.7	N
H-257	62	M	Caucasian	29	20	0.5	N
H-258	36	M	Asian	29	22	0.5	N
H-259	60	F	Caucasian	30	23	0.4	N
H-260	45	F	Caucasian	31	26	0.3	N
H-261	59	M	Caucasian	31	22	0.5	Y
H-262	31	M	Unknown/Other	31	19	0.3	N
H-263	55	M	Caucasian	31	27	0.8	N
H-264	58	F	Caucasian	32	23	0.6	N
H-265	28	M	Caucasian	32	25	0.8	N
H-266	65	M	Caucasian	32	24	0.7	N
H-267	30	M	Unknown/Other	32	24	0.4	N
H-268	75	F	Black/Afr Amer	33	30	0.3	N
H-269	55	F	Caucasian	33	28	0.5	N
H-270	18	F	Caucasian	33	29	0.4	Y
H-271	61	M	Caucasian	33	23	0.6	N
H-272	48	M	Caucasian	33	20	0.4	N
H-273	41	F	Caucasian	34	26	0.6	N
H-274	52	F	Asian	34	27	0.6	N
H-275	47	M	Caucasian	34	22	0.6	N
H-276	63	M	Caucasian	34	27	0.5	N
H-277	48	M	Caucasian	34	30	0.4	N
H-278	38	M	Caucasian	34	29	0.7	N
H-279	70	M	Caucasian	34	29	0.9	N
H-280	72	F	Caucasian	35	28	0.5	Y
H-281	55	F	Caucasian	35	26	0.6	Y
H-282	22	F	Caucasian	35	25	0.6	N
H-283	32	F	Caucasian	35	29	0.3	N
H-284	43	M	Caucasian	35	21	0.7	N
H-285	36	F	Asian	38	25	0.9	N
H-286	51	M	Asian	38	24	1	N
H-287	49	F	Asian	52	59	0.7	N
H-288	51	F	Unknown/Other	N.A.	N.A.	N.A.	N
H-289	24	F	Unknown/Other	N.A.	N.A.	N.A.	N
H-290	31	F	Unknown/Other	N.A.	N.A.	N.A.	N
H-291	45	F	Unknown/Other	N.A.	N.A.	N.A.	N
H-292	42	F	Unknown/Other	N.A.	N.A.	N.A.	N
H-293	28	F	Unknown/Other	N.A.	N.A.	N.A.	N
H-294	33	M	Unknown/Other	N.A.	N.A.	N.A.	N
H-295	33	M	Unknown/Other	N.A.	N.A.	N.A.	N
H-296	36	F	Caucasian	N.A.	N.A.	N.A.	N
H-297	44	F	Black/Afr Amer	N.A.	N.A.	N.A.	N
H-298	24	F	Black/Afr Amer	N.A.	N.A.	N.A.	N
H-299	22	F	Black/Afr Amer	N.A.	N.A.	N.A.	N
H-300	45	M	Caucasian	N.A.	N.A.	N.A.	N
H-301	45	M	Asian	N.A.	N.A.	N.A.	N
H-302	50	M	Caucasian	N.A.	N.A.	N.A.	N
H-303	47	M	Black/Afr Amer	N.A.	N.A.	N.A.	N
H-304	47	M	Caucasian	N.A.	N.A.	N.A.	N
H-305	43	M	Black/Afr Amer	N.A.	N.A.	N.A.	N
H-306	37	M	Black/Afr Amer	N.A.	N.A.	N.A.	N
H-307	33	M	Black/Afr Amer	N.A.	N.A.	N.A.	N
H-308	45	M	Black/Afr Amer	N.A.	N.A.	N.A.	N
H-309	29	M	Unknown/Other	N.A.	N.A.	N.A.	N
H-310	24	M	Unknown/Other	N.A.	N.A.	N.A.	N
H-311	41	M	Caucasian	N.A.	N.A.	N.A.	N
H-312	28	M	Unknown/Other	N.A.	N.A.	N.A.	N
H-313	38	M	Black/Afr Amer	N.A.	N.A.	N.A.	N
H-314	41	M	Unknown/Other	N.A.	N.A.	N.A.	N
Note: Samples H-288 to H-314 were from a Pfizer Clinical Trial study in healthy volunteers. Subjects were screened
and defined as healthy. However, liver test information was not available (N.A.).
Abbreiations: ALT, alanine aminotransferase; AST, aspartate aminotransferase ; TBIL, total bilirubin.
