# Supplementary material for: Assessment of serum bile acid profiles as biomarkers of liver injury and liver disease in humans
Source: PLoS One. 2018 Mar 7;13(3):e0193824. doi: 10.1371/journal.pone.0193824 (PMC5841799; doi:10.1371/journal.pone.0193824)
Supplement: S4 Table — (XLSX) [file pone.0193824.s004.xlsx]

## Sheet: Combined QCed 9 IBAs  
Subject ID	Map Name	5xALT (>175)	3xALT (>105) and 2xTbil (>2,4)	Liver Injury Group (5xALT or 2xALK or 3xALT/2xTbil)	Liver Injury (5xALT or 3xALT/2xTBil)	Group	Diagnosis Group	Primary or Secondary Bleed	Age	Sex	Ethnicity	ALT	GLDH	TCA	CA	GCA	CDCA	GCDCA	TCDCA	TDCA	DCA	GDCA	Total BAs (umol/L)
GD11011-LT-002	HumanLT002 18Jun2014	5xALT		Liver Injury	Liver Injury	Unhealthy UofM	Other	Primary	25	F	Caucasian	434	47	302	108	2300	116	2100	204	0	0	0	15.2
GD11011-LT-003	HumanLT003 18Jun2014	5xALT		Liver Injury	Liver Injury	Unhealthy UofM	Other	Primary	26	M	Caucasian	446	136	51.5	13.1	677	2.05	239	16.4	3.86	23.2	39.7	6.6
GD11011-LT-004	HumanLT004 18Jun2014	5xALT	3xALT and 2xTbil	Liver Injury	Liver Injury	Unhealthy UofM	Cirrhosis & Liver Injury	Primary	52	M	Caucasian	295	23	27500	19.3	53600	12.7	20200	12500	199	2.91	414	276.4
GD11011-LT-006	HumanLT006 18Jun2014	5xALT	3xALT and 2xTbil	Liver Injury	Liver Injury	Unhealthy UofM	Other	Primary	20	M	Caucasian	579	52	11000	93.1	26000	26.1	15700	6500	1110	50	3510	153.1
GD11011-LT-007	HumanLT007 18Jun2014	5xALT		Liver Injury	Liver Injury	Unhealthy UofM	Other	Primary	41	F	Caucasian	577	29	17300	145	12200	46.1	14900	14400	2840	48.3	4290	154.6
GD11011-LT-008	HumanLT008 18Jun2014	5xALT		Liver Injury	Liver Injury	Unhealthy UofM	Other Cancers	Primary	58	M	Black/Afr Amer	338	217	87.4	4.49	180	3.17	604	162	25.2	6.59	99.4	7.6
GD11011-LT-009	DILI HumanLT009 19Jun2014	5xALT		Liver Injury	Liver Injury	Unhealthy UofM	CAD-CHD	Primary	62	M	Caucasian	394	311	10.2	2.03	9.82	4.52	23	31.7	8.32	21.1	10.4	3.1
GD11011-LT-010	DILI HumanLT010 19Jun2014	5xALT	3xALT and 2xTbil	Liver Injury	Liver Injury	Unhealthy UofM	Hepatic Carcinoma	Primary	55	M	Caucasian	290	56	14200	5.92	14100	0	9290	10000	0	0	0	76.1
GD11011-LT-011	DILI HumanLT011 19Jun2014	5xALT		Liver Injury	Liver Injury	Unhealthy UofM	Other	Primary	46	F	Caucasian	502	414	38.6	0	181	0	160	41.4	2.75	6.24	6.55	3.5
GD11011-LT-013	DILI HumanLT013 19Jun2014	5xALT		Liver Injury	Liver Injury	Unhealthy UofM	Cirrhosis & Liver Injury	Primary	64	M	Black/Afr Amer	338	229	1060	290	1690	424	2380	1820	176	109	224	18.5
GD11011-LT-014	DILI HumanLT014 19Jun2014	5xALT		Liver Injury	Liver Injury	Unhealthy UofM	Other Cancers	Primary	75	M	Caucasian	767	699	63	33.8	274	28.3	713	160	36.4	21.5	370	9.1
GD11011-LT-015	DILI HumanLT015 19Jun2014	5xALT	3xALT and 2xTbil	Liver Injury	Liver Injury	Unhealthy UofM	CAD-CHD	Primary	84	F	Caucasian	390	173	1980	36.2	4350	153	13400	5680	1170	144	2310	59.2
GD11011-LT-016	DILI HumanLT016 19Jun2014	5xALT		Liver Injury	Liver Injury	Unhealthy UofM	Liver Transplant	Primary	59	M	Caucasian	870	1127	19.6	11.1	127	50	472	50.4	0	7.34	2.05	5.3
GD11011-LT-017	DILI HumanLT017 19Jun2014	5xALT		Liver Injury	Liver Injury	Unhealthy UofM	Other	Secondary	25	F	Caucasian	313	13	7.18	62	62	323	133	8.1	0.986	9.39	0
GD11011-LT-021	DILI HumanLT021 19Jun2014	5xALT		Liver Injury	Liver Injury	Unhealthy UofM	CAD-CHD	Primary	22	F	Black/Afr Amer	409	423	16.7	28.3	108	73.9	284	37.3	8.69	58.8	63.9	3.4
GD11011-LT-023	DILI HumanLT023 24Jun2014	5xALT	3xALT and 2xTbil	Liver Injury	Liver Injury	Unhealthy UofM	Cirrhosis & Liver Injury	Primary	53	M	Caucasian	432	10	726	38.4	1280	1250	13600	6990	66.7	23.6	178	50.4
GD11011-LT-027	HumanLT027 18Jun2014	5xALT	3xALT and 2xTbil	Liver Injury	Liver Injury	Unhealthy UofM	Other Cancers	Primary	80	M	Caucasian	944	198	18800	19.9	19100	11.9	12000	12700	5130	47.6	5710	148.7
GD11011-LT-028	HumanLT028 18Jun2014	5xALT		Liver Injury	Liver Injury	Unhealthy UofM	APAP Overdose	Primary	14	F	Caucasian	3799	527	1390	42.9	3600	45	10400	2300	748	66.8	3260	46.3
GD11011-LT-029	HumanLT029 18Jun2014	5xALT	3xALT and 2xTbil	Liver Injury	Liver Injury	Unhealthy UofM	Cirrhosis & Liver Injury	Secondary	53	M	Caucasian	1760	690	360	35.3	554	1860	15800	6840	77.7	41.1	265	67.3
GD11011-LT-033	HumanLT033 18Jun2014	5xALT		Liver Injury	Liver Injury	Unhealthy UofM	Cirrhosis & Liver Injury	Primary	37	M	Black/Afr Amer	1174	530	519	38	955	249	1030	850	89.8	118	210	13.9
GD11011-LT-042	DILI HumanLT042 24Jun2014	5xALT		Liver Injury	Liver Injury	Unhealthy UofM	Cirrhosis & Liver Injury	Secondary	37	M	Black/Afr Amer	5073	1617	657	57.9	1580	40.1	2420	847	191	45.3	908	20.6
GD11011-LT-046	DILI HumanLT046 19Jun2014	5xALT	3xALT and 2xTbil	Liver Injury	Liver Injury	Unhealthy UofM	Hepatic Carcinoma	Primary	56	F	Caucasian	727	139	49300	26.7	97100	21.3	39800	21800	3960	39.2	9080	295.7
GD11011-LT-047	DILI HumanLT047 19Jun2014	5xALT		Liver Injury	Liver Injury	Unhealthy UofM	Cirrhosis & Liver Injury	Secondary	37	M	Black/Afr Amer	1454	830	1820	67.6	2830	276	5260	4270	658	74.1	909
GD11011-LT-048	DILI HumanLT048 19Jun2014	5xALT		Liver Injury	Liver Injury	Unhealthy UofM	Liver Transplant	Secondary	2	M	Caucasian	628	167	79.3	24.3	286	28	186	47.2	1.57	11.1	0	5
GD11011-LT-049	DILI HumanLT049 19Jun2014	5xALT	3xALT and 2xTbil	Liver Injury	Liver Injury	Unhealthy UofM	Liver Transplant	Primary	59	F	Caucasian	900	683	935	16.4	2230	34.9	6940	2470	46	11.6	129	25.2
GD11011-LT-050	DILI HumanLT050 19Jun2014	5xALT	3xALT and 2xTbil	Liver Injury	Liver Injury	Unhealthy UofM	Liver Transplant	Secondary	59	F	Caucasian	465	757	2950	15.5	6900	56	9200	5240	31	11	37.5	41.5
GD11011-LT-053	DILI HumanLT053 19Jun2014		3xALT and 2xTbil	Liver Injury	Liver Injury	Unhealthy UofM	Liver Transplant	Primary	55	F	Caucasian	113	10	5450	9.9	25700	51.9	51500	11400	83.9	19.6	574	289.8
GD11011-LT-054	DILI HumanLT054 19Jun2014		3xALT and 2xTbil	Liver Injury	Liver Injury	Unhealthy UofM	Liver Transplant	Secondary	55	F	Caucasian	126	8	10400	6.87	32000	0	57100	17500	142	15.1	1110	294.9
GD11011-LT-056	DILI HumanLT056 19Jun2014		3xALT and 2xTbil	Liver Injury	Liver Injury	Unhealthy UofM	Liver Transplant	Secondary	55	F	Caucasian	121	5	6070	10.5	24100	76.4	51500	13300	0	41.1	538	41.5
GD11011-LT-058	DILI HumanLT058 19Jun2014	5xALT	3xALT and 2xTbil	Liver Injury	Liver Injury	Unhealthy UofM	Other Cancers	Primary	60	M	Asian	226	75	1600	117	1860	755	1820	2290	135	32.1	96.7	16.8
GD11011-LT-059	DILI HumanLT059 19Jun2014	5xALT	3xALT and 2xTbil	Liver Injury	Liver Injury	Unhealthy UofM	Other Cancers	Secondary	60	M	Asian	287	136	32200	78.2	51100	74.7	22500	32200	2660	19.9	2270	214.3
GD11011-LT-060	DILI HumanLT060 19Jun2014	5xALT		Liver Injury	Liver Injury	Unhealthy UofM	Cirrhosis & Liver Injury	Primary	11	M	Caucasian	766	36	467	15.4	888	63.2	1670	592	449	431	1500	11.1
GD11011-LT-061	DILI HumanLT061 19Jun2014	5xALT		Liver Injury	Liver Injury	Unhealthy UofM	Other	Primary	63	M	Caucasian	1502	1188	65.9	3.46	167	6.89	338	146	27.7	0	41	7.8
GD11011-LT-063	DILI HumanLT063 19Jun2014	5xALT		Liver Injury	Liver Injury	Unhealthy UofM	Other	Primary	16	F	Caucasian	473	61	178	73.1	469	170	2650	686	No Peak	83.3	0	8.6
GD11011-LT-064	DILI HumanLT064 19Jun2014	5xALT		Liver Injury	Liver Injury	Unhealthy UofM	Other	Secondary	63	M	Caucasian	1264	1655	44.7	2.09	125	0.295	264	81.4	3.29	2.86	2.13	7.6
GD11011-LT-066	DILI HumanLT066 19Jun2014			ALT > Reference Range	ALT > Reference Range	Unhealthy UofM	Liver Transplant	Primary	33	F	Caucasian	138	23	1600	82.1	5540	133	4480	1520	No Peak	4.36	0	44.4
GD11011-LT-068	DILI HumanLT068 19Jun2014	5xALT		Liver Injury	Liver Injury	Unhealthy UofM	Liver Transplant	Primary	54	M	Asian	3391	20288	7070	420	20800	643	18000	7500	96.1	46.8	435	112.4
GD11011-LT-069	DILI HumanLT069 19Jun2014	5xALT		Liver Injury	Liver Injury	Unhealthy UofM	Other	Primary	74	M	Caucasian	962	182	507	21.6	996	29.1	996	666	61.5	34.6	89.3	10.2
GD11011-LT-071	DILI HumanLT071 19Jun2014	5xALT		Liver Injury	Liver Injury	Unhealthy UofM	Other	Secondary	63	M	Caucasian	587	107	901	12	1600	31.5	3430	1770	324	5.01	485	20.1
GD11011-LT-072	DILI HumanLT072 19Jun2014	5xALT	3xALT and 2xTbil	Liver Injury	Liver Injury	Unhealthy UofM	Liver Transplant	Secondary	54	M	Asian	1373	6793	1380	119	4730	88.3	8620	2620	28.7	12.4	128	51.3
GD11011-LT-074	DILI HumanLT074 19Jun2014	5xALT		Liver Injury	Liver Injury	Unhealthy UofM	Hepatic Carcinoma	Primary	70	M	Caucasian	397	472	7050	25.7	19400	70.6	31500	15700	98	15	256	159.7
GD11011-LT-077	DILI HumanLT077 19Jun2014	5xALT	3xALT and 2xTbil	Liver Injury	Liver Injury	Unhealthy UofM	Cirrhosis & Liver Injury	Primary	49	M	Caucasian	1404	4060	5350	620	9080	1300	19700	17700	1230	173	1600	133.2
GD11011-LT-079	DILI HumanLT079 19Jun2014			ALT > Reference Range	ALT > Reference Range	Unhealthy UofM	Liver Transplant	Secondary	33	F	Caucasian	117	15	236	40.3	1390	127	942	233	0	87.8	0	14.3
GD11011-LT-081	DILI HumanLT081 19Jun2014	5xALT		Liver Injury	Liver Injury	Unhealthy UofM	Other	Secondary	63	M	Caucasian	307	64	4890	15.1	8640	84.7	19800	14400	1410	21.7	1670	96.2
GD11011-LT-083	DILI HumanLT083 19Jun2014	5xALT	3xALT and 2xTbil	Liver Injury	Liver Injury	Unhealthy UofM	Cirrhosis & Liver Injury	Secondary	49	M	Caucasian	1933	4424	3130	1250	4170	2290	23100	16700	974	229	1490	122.2
GD11011-LT-084	DILI HumanLT084 19Jun2014			Liver Injury	Liver Injury	Unhealthy UofM	Liver Transplant	Primary	53	F	Caucasian	76	68	664	25.7	1370	315	2770	1520	247	127	499	16.7
GD11011-LT-085	DILI HumanLT085 19Jun2014	5xALT		Liver Injury	Liver Injury	Unhealthy UofM	Liver Transplant	Secondary	53	F	Caucasian	189	153	1580	25.8	3010	323	6090	2730	820	172	1920	34.6
GD11011-LT-087	DILI HumanLT087 19Jun2014			Liver Injury	ALT > Reference Range	Unhealthy UofM	Cirrhosis & Liver Injury	Primary	59	F	Caucasian	51	12	21100	85.3	13300	171	12100	30600	154	7.22	19.6	111.4
GD11011-LT-088	DILI HumanLT088 19Jun2014	5xALT		Liver Injury	Liver Injury	Unhealthy UofM	Other	Secondary	63	M	Caucasian	266	81	1620	22.5	2230	168	7110	4600	237	21.7	270	38.7
GD11011-LT-090	DILI HumanLT090 19Jun2014	5xALT		Liver Injury	Liver Injury	Unhealthy UofM	Hepatic Carcinoma	Secondary	70	M	Caucasian	193	45	80.2	10.6	217	39.3	1060	429	4.21	8.56	2.52	5.9
GD11011-LT-091	DILI HumanLT091 19Jun2014	5xALT	3xALT and 2xTbil	Liver Injury	Liver Injury	Unhealthy UofM	Cirrhosis & Liver Injury	Secondary	59	F	Black/Afr Amer	474	40	7290	10600	13800	12900	36600	16100	4670	3640	16400	211.4
GD11011-LT-094	DILI HumanLT094 19Jun2014	5xALT		Liver Injury	Liver Injury	Unhealthy UofM	Other	Primary	57	M	Caucasian	1161	1617	47.6	6.58	106	12.3	381	136	62.3	15.5	214	7.5
GD11011-LT-095	DILI HumanLT095 19Jun2014	5xALT		Liver Injury	Liver Injury	Unhealthy UofM	Other	Secondary	57	M	Caucasian	1031	1435	42.3	4.32	101	6.35	328	124	49.5	14.5	163	7.4
GD11011-LT-096	DILI HumanLT096 19Jun2014	5xALT		Liver Injury	Liver Injury	Unhealthy UofM	Hepatic Carcinoma	Primary	56	M	Caucasian	481	388	78.9	18.3	149	15.8	1050	303	62.9	55.6	264	5.6
GD11011-LT-097	DILI HumanLT097 19Jun2014	5xALT		Liver Injury	Liver Injury	Unhealthy UofM	Hepatic Carcinoma	Primary	75	M	Caucasian	404	74	46.9	63	276	17.4	264	44.1	28.4	54.9	221	3.6
GD11011-LT-098	DILI HumanLT098 19Jun2014	5xALT		Liver Injury	Liver Injury	Unhealthy UofM	Hepatic Carcinoma	Secondary	75	M	Caucasian	474	61	8.62	9.52	62.8	13.5	162	18.9	10.7	46.3	115	1.9
GD11011-LT-099	DILI HumanLT099 19Jun2014	5xALT		Liver Injury	Liver Injury	Unhealthy UofM	Hepatic Carcinoma	Secondary	56	M	Caucasian	634	563	30.5	9.23	60.5	18.1	594	170	29.2	23.9	122	3.9
GD11011-LT-100	DILI HumanLT100 19Jun2014	5xALT	3xALT and 2xTbil	Liver Injury	Liver Injury	Unhealthy UofM	Other Cancers	Primary	52	M	Caucasian	2016	5138	1830	66.6	6320	413	29700	10600	630	94.9	1850	99.5
GD11011-LT-102	DILI HumanLT102 19Jun2014	5xALT		Liver Injury	Liver Injury	Unhealthy UofM	Other	Secondary	63	M	Black/Afr Amer	508	757	496	1880	1420	3560	5260	2040	191	905	819
GD11011-LT-103	DILI HumanLT103 19Jun2014	5xALT		Liver Injury	Liver Injury	Unhealthy UofM	Cirrhosis & Liver Injury	Secondary	11	M	Caucasian	819	30	338	51.8	765	109	1370	492	355	484	1060	10.4
GD11011-LT-105	DILI HumanLT105 19Jun2014	5xALT		Liver Injury	Liver Injury	Unhealthy UofM	Cirrhosis & Liver Injury	Primary	32	F	Caucasian	3802	4646	3710	100	17100	119	17900	4380	372	120	5000	129
GD11011-LT-112	DILI HumanLT112 19Jun2014	5xALT	3xALT and 2xTbil	Liver Injury	Liver Injury	Unhealthy UofM	Other Cancers	Secondary	52	M	Caucasian	1285	3319	467	28.5	1010	68	9410	3510	143	13.5	396	37.7
GD11011-LT-113	DILI HumanLT113 19Jun2014	5xALT	3xALT and 2xTbil	Liver Injury	Liver Injury	Unhealthy UofM	Liver Transplant	Secondary	17	F	Unknown	413	25	6000	81.9	16800	986	124000	33000	0	11.1	0	264.6
GD11011-LT-114	DILI HumanLT114 19Jun2014	5xALT	3xALT and 2xTbil	Liver Injury	Liver Injury	Unhealthy UofM	Other	Secondary	63	M	Caucasian	196	53	1720	14.7	2480	33	5560	5240	182	10.7	131	33.5
GD11011-LT-116	DILI HumanLT116 19Jun2014			Liver Injury	Liver Injury	Unhealthy UofM	Liver Transplant	Secondary	53	F	Caucasian	139	97	2130	34.6	5010	330	10700	4810	374	110	791	55.3
GD11011-LT-117	DILI HumanLT117 19Jun2014			ALT > Reference Range	ALT > Reference Range	Unhealthy UofM	Hepatic Carcinoma	Secondary	70	M	Caucasian	73	6	61.7	4.29	169	45.5	495	203	61.1	99.2	224	5.2
GD11011-LT-118	DILI HumanLT118 19Jun2014			ALT > Reference Range	ALT > Reference Range	Unhealthy UofM	Hepatic Carcinoma	Secondary	70	M	Caucasian	42	4	56.7	30.7	187	35.3	240	102	40.1	85.8	107	2.8
GD11011-LT-119	DILI HumanLT119 19Jun2014	5xALT		Liver Injury	Liver Injury	Unhealthy UofM	Other	Secondary	63	M	Black/Afr Amer	372	445	2630	161	6000	507	16400	7950	996	142	2500	59.8
GD11011-LT-120	DILI HumanLT120 19Jun2014	5xALT		Liver Injury	Liver Injury	Unhealthy UofM	Other	Secondary	63	M	Black/Afr Amer	272	159	776	102	2000	419	5510	1790	185	69.4	511	19
GD11011-LT-123	DILI HumanLT123 19Jun2014	5xALT	3xALT and 2xTbil	Liver Injury	Liver Injury	Unhealthy UofM	Other Cancers	Secondary	52	M	Caucasian	951	2432	4290	23.6	7130	73.2	27700	18800	687	5.53	995	102.1
GD11011-LT-124	DILI HumanLT124 19Jun2014	5xALT	3xALT and 2xTbil	Liver Injury	Liver Injury	Unhealthy UofM	Other Cancers	Secondary	52	M	Caucasian	732	1394	3780	17.5	5200	61.5	23000	15500	379	5.67	501	69.8
GD11011-LT-126	DILI HumanLT126 19Jun2014	5xALT	3xALT and 2xTbil	Liver Injury	Liver Injury	Unhealthy UofM	Liver Transplant	Secondary	17	F	Unknown	353	12	9000	73.8	16600	1330	121000	43900	0	7.72	0	264
GD11011-LT-130	DILI HumanLT130 19Jun2014	5xALT		Liver Injury	Liver Injury	Unhealthy UofM	Pulmonary	Primary	44	F	Unknown	480	941	508	24.5	9360	19.4	5520	953	63.5	21.9	65.7	36.6
GD11011-LT-131	DILI HumanLT131 19Jun2014	5xALT		Liver Injury	Liver Injury	Unhealthy UofM	Pulmonary	Secondary	44	F	Unknown	495	785	74.9	8.97	3110	0	1070	105	6.77	13.8	2.49	14
GD11011-LT-132	DILI HumanLT132 19Jun2014	5xALT		Liver Injury	Liver Injury	Unhealthy UofM	Other	Primary	53	M	Black/Afr Amer	3840	793	2880	48.8	8300	57.5	7310	2540	2050	87.7	3570
GD11011-LT-134	DILI HumanLT134 19Jun2014	5xALT	3xALT and 2xTbil	Liver Injury	Liver Injury	Unhealthy UofM	Cirrhosis & Liver Injury	Primary	53	F	Caucasian	1048	796	653	28.2	602	375	11000	13200	75.8	12.3	127	63.2
GD11011-LT-139	DILI HumanLT139 19Jun2014	5xALT	3xALT and 2xTbil	Liver Injury	Liver Injury	Unhealthy UofM	Cirrhosis & Liver Injury	Secondary	53	F	Caucasian	812	538	879	20.9	655	255	12500	17300	111	19.3	129	59.2
GD11011-LT-140	DILI HumanLT140 19Jun2014			Liver Injury	ALT > Reference Range	Unhealthy UofM	Cirrhosis & Liver Injury	Primary	40	M	Hispanic	41	1	21600	58.3	32600	87.5	26500	19900	172	0	282	186.9
GD11011-LT-141	DILI HumanLT141 19Jun2014			ALT > Reference Range	ALT > Reference Range	Unhealthy UofM	Liver Transplant	Primary	55	M	Caucasian	117	10	140	963	658	1800	1380	247	0	8.17	0	18.6
GD11011-LT-142	DILI HumanLT142 19Jun2014	5xALT	3xALT and 2xTbil	Liver Injury	Liver Injury	Unhealthy UofM	Cirrhosis & Liver Injury	Secondary	31	F	Caucasian	2482	451	5460	161	18600	201	33600	11100	888	82.6	6650	173.3
GD11011-LT-143	DILI HumanLT143 19Jun2014	5xALT	3xALT and 2xTbil	Liver Injury	Liver Injury	Unhealthy UofM	Cirrhosis & Liver Injury	Secondary	31	F	Caucasian	2095	282	3530	192	12600	125	24800	8010	995	165	3940	121.6
GD11011-LT-144	DILI HumanLT144 19Jun2014	5xALT		Liver Injury	Liver Injury	Unhealthy UofM	Pulmonary	Secondary	44	F	Unknown	347	305	161	269	9310	271	1720	103	4.63	7.18	0	25
GD11011-LT-145	DILI HumanLT145 19Jun2014			ALT > Reference Range	ALT > Reference Range	Unhealthy UofM	Liver Transplant	Secondary	33	F	Caucasian	128	14	189	119	1010	198	1010	191	0	3.47	0	13.1
GD11011-LT-147	DILI HumanLT147 24Jun2014	5xALT	3xALT and 2xTbil	Liver Injury	Liver Injury	Unhealthy UofM	Cirrhosis & Liver Injury	Secondary	31	F	Caucasian	1396	56	12600	65.4	13800	90	34500	23400	3090	20.8	4820	134.5
GD11011-LT-148	DILI HumanLT148 24Jun2014	5xALT		Liver Injury	Liver Injury	Unhealthy UofM	Pulmonary	Secondary	44	F	Unknown	219	122	503	432	14600	41.8	4000	252	4.16	1.04	6.22
GD11011-LT-152	DILI HumanLT152 24Jun2014			ALT > Reference Range	ALT > Reference Range	Unhealthy UofM	Liver Transplant	Primary	55	M	Black/Afr Amer			84.8	769	1080	388	1250	146	0	5.85	0	8.1
GD11011-LT-154	DILI HumanLT154 24Jun2014	5xALT		Liver Injury	Liver Injury	Unhealthy UofM	CAD-CHD	Primary	84	M	Caucasian	399	91	112	3.82	267	9.1	624	196	273	89.7	721	8.1
GD11011-LT-157	DILI HumanLT157 24Jun2014	5xALT	3xALT and 2xTbil	Liver Injury	Liver Injury	Unhealthy UofM	Cirrhosis & Liver Injury	Primary	17	M	Caucasian	726	1990	10400	8.48	3550	20.5	14300	40100	661	0	371	123.3
GD11011-LT-158	DILI HumanLT158 24Jun2014	5xALT		Liver Injury	Liver Injury	Unhealthy UofM	Other Cancers	Primary	82	M	Caucasian	962	445	804	192	1450	161	1780	733	0	1.95	0
GD11011-LT-159	DILI HumanLT159 24Jun2014	5xALT		Liver Injury	Liver Injury	Unhealthy UofM	CAD-CHD	Secondary	84	M	Caucasian	564	126	491	33.8	1080	48.6	1500	703	1020	145	1750	18.6
GD11011-LT-160	DILI HumanLT160 24Jun2014	5xALT		Liver Injury	Liver Injury	Unhealthy UofM	Hepatic Carcinoma	Primary	71	M	Caucasian	677	370	57.8	4.46	86.6	2.77	112	96.6	24.1	62.8	25.7
GD11011-LT-166	DILI HumanLT166 24Jun2014	5xALT		Liver Injury	Liver Injury	Unhealthy UofM	Hepatic Carcinoma	Secondary	71	M	Caucasian	693	504	63	5.16	57.8	5.14	140	181	42.4	46.3	28.7	3.7
GD11011-LT-171	DILI HumanLT171 24Jun2014	5xALT	3xALT and 2xTbil	Liver Injury	Liver Injury	Unhealthy UofM	Liver Transplant	Secondary	53	M	Black/Afr Amer	689	2522	465	10.2	704	5.17	1340	829	6.89	2.85	5.17	12.5
GD11011-LT-173	DILI HumanLT173 24Jun2014	5xALT		Liver Injury	Liver Injury	Unhealthy UofM	Cirrhosis & Liver Injury	Primary	61	M	Caucasian	940	57	336	9.95	415	5.23	362	336	27.7	3.26	28.6	8
GD11011-LT-177	DILI HumanLT177 24Jun2014	5xALT		Liver Injury	Liver Injury	Unhealthy UofM	CAD-CHD	Secondary	84	M	Caucasian	753	198	167	7.16	319	15.4	1000	434	303	28	393	8.9
GD11011-LT-179	DILI HumanLT179 24Jun2014	5xALT		Liver Injury	Liver Injury	Unhealthy UofM	Cirrhosis & Liver Injury	Secondary	61	M	Caucasian	5123	3762	533	14.3	520	4.6	741	666	43	5.06	49.6	19.1
GD11011-LT-182	DILI HumanLT182 24Jun2014	5xALT	3xALT and 2xTbil	Liver Injury	Liver Injury	Unhealthy UofM	Liver Transplant	Secondary	53	M	Black/Afr Amer	484	1365	308	11.6	355	3.96	1320	646	4.84	0	2.34	9.7
GD11011-LT-183	DILI HumanLT183 24Jun2014	5xALT	3xALT and 2xTbil	Liver Injury	Liver Injury	Unhealthy UofM	Cirrhosis & Liver Injury	Secondary	17	M	Caucasian	846	2335	1810	4.57	1480	5.46	11000	26000	651	0	1060	110.1
GD11011-LT-184	DILI HumanLT184 24Jun2014	5xALT		Liver Injury	Liver Injury	Unhealthy UofM	Cirrhosis & Liver Injury	Secondary	25	F	Caucasian	576	32	28	6.26	208	16.9	370	55	11.1	46.9	59.3	3
GD11011-LT-187	DILI HumanLT187 24Jun2014	5xALT	3xALT and 2xTbil	Liver Injury	Liver Injury	Unhealthy UofM	Cirrhosis & Liver Injury	Secondary	61	M	Caucasian	8031	13499	565	10.7	549	8.52	1440	982	53	10.7	69.3	44.8
GD11011-LT-188	DILI HumanLT188 24Jun2014	5xALT	3xALT and 2xTbil	Liver Injury	Liver Injury	Unhealthy UofM	Cirrhosis & Liver Injury	Secondary	61	M	Caucasian	7206	10441	367	8.66	456	6.99	1260	758	42.4	10.4	66.8	42.6
GD11011-LT-190	DILI HumanLT190 24Jun2014	5xALT	3xALT and 2xTbil	Liver Injury	Liver Injury	Unhealthy UofM	Cirrhosis & Liver Injury	Secondary	31	F	Caucasian	885	34	6740	32	6020	55.3	17600	15000	1660	40.7	1750	91.4
GD11011-LT-193	DILI HumanLT193 24Jun2014			ALT > Reference Range	ALT > Reference Range	Unhealthy UofM	Liver Transplant	Secondary	55	M	Black/Afr Amer	139	9	137	34.7	1310	40.9	1180	201	0	5.95	0	8.6
GD11011-LT-194	DILI HumanLT194 24Jun2014	5xALT		Liver Injury	Liver Injury	Unhealthy UofM	CAD-CHD	Secondary	84	M	Caucasian	660	127	106	4.35	193	4.43	596	227	117	14.3	205	5.5
GD11011-LT-195	DILI HumanLT195 24Jun2014	5xALT		Liver Injury	Liver Injury	Unhealthy UofM	Hepatic Carcinoma	Secondary	71	M	Caucasian	378	235	109	2.49	90.4	3.8	66.2	115	19.2	26.6	7.04	2.7
GD11011-LT-196	DILI HumanLT196 24Jun2014	5xALT	3xALT and 2xTbil	Liver Injury	Liver Injury	Unhealthy UofM	Liver Transplant	Secondary	53	M	Black/Afr Amer	371	592	969	8.87	1000	2.59	1390	1100	4.96	0	2.24	11.5
GD11011-LT-197	DILI HumanLT197 24Jun2014	5xALT	3xALT and 2xTbil	Liver Injury	Liver Injury	Unhealthy UofM	Liver Transplant	Secondary	53	M	Black/Afr Amer	332	452	1090	19.1	1820	10.1	2000	1190	0	1.51	0	16.1
GD11011-LT-198	DILI HumanLT198 24Jun2014	5xALT	3xALT and 2xTbil	Liver Injury	Liver Injury	Unhealthy UofM	Cirrhosis & Liver Injury	Secondary	17	M	Caucasian	743	2873	1710	3.14	1500	19.8	9570	26900	819	8.06	1570	111.9
GD11011-LT-199	DILI HumanLT199 24Jun2014	5xALT	3xALT and 2xTbil	Liver Injury	Liver Injury	Unhealthy UofM	Cirrhosis & Liver Injury	Secondary	17	M	Caucasian	452	1657	1190	3.08	1570	20.7	9990	21200	785	24.4	3240	135.9
GD11011-LT-200	DILI HumanLT200 24Jun2014	5xALT	3xALT and 2xTbil	Liver Injury	Liver Injury	Unhealthy UofM	Cirrhosis & Liver Injury	Secondary	17	M	Caucasian	338	1277	665	5.16	1820	10.5	13500	18300	510	7.36	1840	130.3
GD11011-LT-201	DILI HumanLT201 24Jun2014	5xALT	3xALT and 2xTbil	Liver Injury	Liver Injury	Unhealthy UofM	Liver Transplant	Secondary	53	M	Black/Afr Amer	252	320	2880	12.4	4510	8.87	2440	1730	5.03	3.66	4.56	19.7
GD11011-LT-203	DILI HumanLT203 24Jun2014	5xALT	3xALT and 2xTbil	Liver Injury	Liver Injury	Unhealthy UofM	Cirrhosis & Liver Injury	Secondary	17	M	Caucasian	305	775	1130	4.04	1690	9.83	12800	17300	678	8.78	2550	120.1
GD11011-LT-206	DILI HumanLT206 24Jun2014	5xALT	3xALT and 2xTbil	Liver Injury	Liver Injury	Unhealthy UofM	Liver Transplant	Primary	52	M	Caucasian	398	14	74400	23.7	37400	9.73	18400	39500	0	3.66	50.4	193.6
GD11011-LT-207	DILI HumanLT207 24Jun2014	5xALT	3xALT and 2xTbil	Liver Injury	Liver Injury	Unhealthy UofM	Liver Transplant	Secondary	52	M	Caucasian	396	13	65100	16.4	37700	5.15	18400	28500	67.9	0.764	50.3	188.9
GD11011-LT-208	DILI HumanLT208 24Jun2014	5xALT	3xALT and 2xTbil	Liver Injury	Liver Injury	Unhealthy UofM	Liver Transplant	Secondary	52	M	Caucasian	423	12	93400	16.4	44100	3.13	19000	34400	73.9	3.27	40.9	208
GD11011-LT-209	DILI HumanLT209 24Jun2014	5xALT	3xALT and 2xTbil	Liver Injury	Liver Injury	Unhealthy UofM	Cirrhosis & Liver Injury	Primary	45	M	Caucasian	755	44	13200	11.4	2660	25.6	12400	40200	77.7	12.5	108	146.3
GD11011-LT-211	DILI HumanLT211 24Jun2014	5xALT	3xALT and 2xTbil	Liver Injury	Liver Injury	Unhealthy UofM	Liver Transplant	Secondary	17	F	Unknown	392	135	1390	12.7	3120	116	29300	5080	32.3	14.3	48.3	85.4
GD11011-LT-213	DILI HumanLT213 24Jun2014					Unhealthy UofM	Other Cancers	Primary	53	F	Caucasian	22	6	4370	103	13000	596	15800	4620	3250	1620	16600	121.7
GD11011-LT-218	DILI HumanLT218 24Jun2014			ALT > Reference Range	ALT > Reference Range	Unhealthy UofM	Other	Secondary	53	F	Caucasian	152	10	197	12.1	777	17	1300	323	326	180	1420	14.2
GD11011-LT-219	DILI HumanLT219 24Jun2014					Unhealthy UofM	Liver Transplant	Secondary	2	M	Caucasian	17	1	175	103	2150	237	2600	222	0.695	3.22	0	24.3
GD11011-LT-220	DILI HumanLT220 24Jun2014					Unhealthy UofM	Cirrhosis & Liver Injury	Secondary	52	M	Caucasian	38	5	88.8	17.3	215	29.6	473	193	6.63	2.81	19.9	1.5
GD11011-LT-221	HumanLT221 18Jun2014			ALT > Reference Range	ALT > Reference Range	Unhealthy UofM	Liver Transplant	Secondary	55	M	Caucasian	107	8	61.2	70.1	734	459	1980	99.1	1.3	2.06	0	14.8
GD11011-LT-222	HumanLT222 18Jun2014					Unhealthy UofM	Other	Secondary	26	M	Caucasian	28	4	60	5.46	201	21.9	693	203	1.17	5.84	0	2.3
GD11011-LT-224	HumanLT224 18Jun2014			ALT > Reference Range	ALT > Reference Range	Unhealthy UofM	Hepatic Carcinoma	Secondary	55	M	Caucasian	66	7	152	2.47	375	1.21	313	143	2.78	0.743	1.45	4
GD11011-LT-225	HumanLT225 18Jun2014			ALT > Reference Range	ALT > Reference Range	Unhealthy UofM	Cirrhosis & Liver Injury	Secondary	45	M	Caucasian	51	8	179	9.09	591	15.2	479	140	1.18	5.02	0	4.1
GD11011-LT-230	HumanLT230 18Jun2014	5xALT		Liver Injury	Liver Injury	Unhealthy UofM	Cirrhosis & Liver Injury	Secondary	11	M	Caucasian	482	13	120	65.3	613	301	1800	341	252	419	1310	14.2
GD11011-LT-232	DILI HumanLT232 24Jun2014			ALT > Reference Range	ALT > Reference Range	Unhealthy UofM	Liver Transplant	Secondary	33	F	Caucasian	75	7	110	125	866	249	901	134	0	0	0	16.9
GD11011-LT-234	HumanLT234 18Jun2014	5xALT	3xALT and 2xTbil	Liver Injury	Liver Injury	Unhealthy UofM	Liver Transplant	Secondary	52	M	Caucasian	370	7	38900	12.3	31100	3.06	17600	20000	65.9	1.75	8.02	208.2
GD11011-LT-238	HumanLT238 18Jun2014			ALT > Reference Range	ALT > Reference Range	Unhealthy UofM	Hepatic Carcinoma	Secondary	62	F	Caucasian	67	3	186	2.68	1530	3.24	789	92.9	1.34	0.231	0	7.5
GD11011-LT-239	HumanLT239 18Jun2014			ALT > Reference Range	ALT > Reference Range	Unhealthy UofM	Pulmonary	Secondary	57	F	Caucasian	102	24	22.5	5.31	194	5.82	124	15.1	1.6	2.94	0.456	1.9
GD11011-LT-242	HumanLT242 18Jun2014			ALT > Reference Range	ALT > Reference Range	Unhealthy UofM	Pulmonary	Secondary	44	F	Unknown	92	28	123	201	2310	43.4	961	53.2	1.3	3.44	4.68	12.7
GD11011-LT-244	HumanLT244 18Jun2014	5xALT	3xALT and 2xTbil	Liver Injury	Liver Injury	Unhealthy UofM	Cirrhosis & Liver Injury	Secondary	31	F	Caucasian	479	19	2570	24.9	2820	39	9120	6340	262	31.7	679	57.7
GD11011-LT-245	DILI HumanLT245 24Jun2014	5xALT	3xALT and 2xTbil	Liver Injury	Liver Injury	Unhealthy UofM	Cirrhosis & Liver Injury	Secondary	31	F	Caucasian	452	35	4780	464	7370	273	14800	10500	195	37.1	744	89.5
GD11011-LT-248	HumanLT248 18Jun2014	5xALT		Liver Injury	Liver Injury	Unhealthy UofM	Cirrhosis & Liver Injury	Secondary	35	F	Asian	265	10	15400	29.1	13700	14.7	11900	10300	353	8.68	453	121.9
GD11011-LT-250	HumanLT250 18Jun2014			ALT > Reference Range	ALT > Reference Range	Unhealthy UofM	Hepatic Carcinoma	Secondary	55	M	Caucasian	57	5	752	6.32	2060	5.62	1270	535	3.69	2.83	1.4	12.2
GD11011-LT-256	HumanLT256 18Jun2014			ALT > Reference Range	ALT > Reference Range	Unhealthy UofM	Cirrhosis & Liver Injury	Secondary	59	F	Black/Afr Amer	38	8	268	8440	6780	4830	9350	326	28.8	678	1960	99.8
GD11011-LT-259	HumanLT259 18Jun2014	5xALT	3xALT and 2xTbil	Liver Injury	Liver Injury	Unhealthy UofM	Liver Transplant	Secondary	17	F	Unknown	223	160	3170	9.65	13600	21	25800	4990	12.4	0	0	104.4
GD11011-LT-260	HumanLT260 18Jun2014			ALT > Reference Range	ALT > Reference Range	Unhealthy UofM	Liver Transplant	Secondary	53	M	Black/Afr Amer	63	39	38	563	185	128	202	46.6	1.21	0.536	0	3.9
GD11011-LT-261	HumanLT261 18Jun2014					Unhealthy UofM	Liver Transplant	Secondary	59	M	Caucasian	11	1	2.78	167	36.9	546	278	4.9	1.1	2.54	0	15.4
GD11011-LT-266	HumanLT266 18Jun2014	5xALT	3xALT and 2xTbil	Liver Injury	Liver Injury	Unhealthy UofM	Other Cancers	Primary	58	F	Caucasian	1102	260	14600	7.37	28700	18.4	13800	8840	599	15	751	130.9
GD11011-LT-267	HumanLT267 18Jun2014	5xALT		Liver Injury	Liver Injury	Unhealthy UofM	Hepatic Carcinoma	Primary	92	F	Black/Afr Amer	750	1797	318	32.7	1030	33.1	643	209	1.59	0.758	0	10
GD11011-LT-278	HumanLT278 18Jun2014			ALT > Reference Range	ALT > Reference Range	Unhealthy UofM	Hepatic Carcinoma	Secondary	56	M	Caucasian	31	5	29.3	112	231	432	574	74.9	46.6	686	353	8
GD11011-LT-280	HumanLT280 18Jun2014			ALT > Reference Range	ALT > Reference Range	Unhealthy UofM	Hepatic Carcinoma	Secondary	55	M	Caucasian	65	2	739	12.3	1670	10.2	1350	693	3.26	2.08	0	15.8
GD11011-LT-285	DILI HumanLT285 24Jun2014	5xALT		Liver Injury	Liver Injury	Unhealthy UofM	Other	Secondary	41	F	Caucasian	440	15	168	11.1	144	14.4	322	411	69.7	65.2	59.4	4.3
GD11011-LT-286	DILI HumanLT286 24Jun2014	5xALT	3xALT and 2xTbil	Liver Injury	Liver Injury	Unhealthy UofM	Cirrhosis & Liver Injury	Secondary	58	M	Caucasian	975	4103	587	10.2	772	4.38	1250	871	5.4	2.2	5.83	12.8
GD11011-LT-288	DILI HumanLT288 24Jun2014					Unhealthy UofM	CAD-CHD	Secondary	22	F	Black/Afr Amer	14	2	72.5	9.55	555	9.03	1130	236	28.4	21.8	89.6	4.9
GD11011-LT-289	DILI HumanLT289 24Jun2014	5xALT		Liver Injury	Liver Injury	Unhealthy UofM	CAD-CHD	Secondary	43	F	Caucasian	460	594	267	87.8	3040	97.6	7110	802	277	162	1840	37.4
GD11011-LT-290	DILI HumanLT290 24Jun2014	5xALT		Liver Injury	Liver Injury	Unhealthy UofM	CAD-CHD	Secondary	43	F	Caucasian	331	462	125	41.7	1300	41.2	2480	262	135	167	827	16.3
GD11011-LT-291	DILI HumanLT291 24Jun2014	5xALT		Liver Injury	Liver Injury	Unhealthy UofM	CAD-CHD	Secondary	43	F	Caucasian	220	157	25.6	25.9	181	107	385	25.9	14	151	204	5.2
GD11011-LT-293	DILI HumanLT293 24Jun2014	5xALT		Liver Injury	Liver Injury	Unhealthy UofM	APAP Overdose	Secondary	30	M	Caucasian	731	475	427	12.9	1140	8.32	1350	834	327	37.7	436
GD11011-LT-294	DILI HumanLT294 24Jun2014	5xALT		Liver Injury	Liver Injury	Unhealthy UofM	APAP Overdose	Secondary	30	M	Caucasian	451	216	116	35.9	394	25.6	510	228	58.9	17.2	91.6	5.8
GD11011-LT-295	DILI HumanLT295 24Jun2014	5xALT		Liver Injury	Liver Injury	Unhealthy UofM	CAD-CHD	Secondary	14	F	Caucasian	893	241	266	507	1380	582	1480	608	186	223	604
GD11011-LT-297	DILI HumanLT297 24Jun2014	5xALT		Liver Injury	Liver Injury	Unhealthy UofM	CAD-CHD	Secondary	14	F	Caucasian	664	61	102	545	891	402	1620	266	68.5	228	613	13.3
GD11011-LT-298	DILI HumanLT298 24Jun2014			ALT > Reference Range	ALT > Reference Range	Unhealthy UofM	Pulmonary	Secondary	57	F	Caucasian	33	4	37.2	98.6	409	11.4	609	60.8	0.972	0	0	4
GD11011-LT-300	DILI HumanLT300 24Jun2014					Unhealthy UofM	Pulmonary	Secondary	57	F	Caucasian	34	6	25	82.9	305	75.8	435	51.4	0.454	1.22	0
GD11011-LT-301	DILI HumanLT301 24Jun2014			ALT > Reference Range	ALT > Reference Range	Unhealthy UofM	Pulmonary	Secondary	44	F	Unknown	78	71	931	51	1800	3.56	1270	762	0	0	0	19.1
GD11011-LT-302	DILI HumanLT302 24Jun2014			ALT > Reference Range	ALT > Reference Range	Unhealthy UofM	Pulmonary	Secondary	44	F	Unknown	55	35	2250	12	5780	1.62	1870	789	0	0	0	30.8
GD11011-LT-304	DILI HumanLT304 24Jun2014					Unhealthy UofM	Hepatic Carcinoma	Secondary	75	M	Caucasian	30	3	74	172	414	186	1260	157	33.2	85.3	311	8.3
GD11011-LT-305	DILI HumanLT305 24Jun2014	5xALT		Liver Injury	Liver Injury	Unhealthy UofM	Other Cancers	Secondary	58	F	Caucasian	487	48	3350	22.1	8510	5.35	4240	2380	131	11.2	197	51.3
GD11011-LT-308	HumanLT308 18Jun2014	5xALT		Liver Injury	Liver Injury	Unhealthy UofM	Other Cancers	Secondary	58	F	Caucasian	285	33	82.4	10.8	164	5.35	239	59.4	13.8	13.6	52.7	2.6
GD11011-LT-310	HumanLT310 18Jun2014	5xALT		Liver Injury	Liver Injury	Unhealthy UofM	Other	Secondary	5M	F	Caucasian	241	11	207	35.7	2700	24	3950	468	2.47	0.247	0
GD11011-LT-315	DILI HumanLT315 24Jun2014	5xALT	3xALT and 2xTbil	Liver Injury	Liver Injury	Unhealthy UofM	Cirrhosis & Liver Injury	Secondary	25	M	Caucasian	390	250	70.3	9.72	919	19.5	3090	270	3.03	18.4	38.7	2.7
GD11011-LT-318	HumanLT318 18Jun2014		3xALT and 2xTbil	Liver Injury	Liver Injury	Unhealthy UofM	Cirrhosis & Liver Injury	Secondary	25	M	Caucasian	130	36	404	7.01	3230	19.3	4890	536	2	1.55	0	23.5
GD11011-LT-319	HumanLT319 18Jun2014	5xALT		Liver Injury	Liver Injury	Unhealthy UofM	Pulmonary	Secondary	37	F	Caucasian	205	21	46.6	17	127	29.9	1240	327	6.18	1.92	12.7	7
GD11011-LT-320	HumanLT320 18Jun2014			ALT > Reference Range	ALT > Reference Range	Unhealthy UofM	Pulmonary	Secondary	37	F	Caucasian	139	11	112	18.4	267	22.2	1470	496	12	2.91	18.3	8.5
GD11011-LT-321	HumanLT321 18Jun2014			ALT > Reference Range	ALT > Reference Range	Unhealthy UofM	Pulmonary	Secondary	37	F	Caucasian	103	9	27.9	8.35	71.8	13.1	735	242	5.35	0.982	4.5	3.9
GD11011-LT-324	HumanLT324 18Jun2014					Unhealthy UofM	Liver Transplant	Secondary	59	F	Caucasian	46	6	305	12.6	687	10.7	480	229	2.13	1.68	0	7.8
GD11011-LT-326	HumanLT326 18Jun2014		3xALT and 2xTbil	Liver Injury	Liver Injury	Unhealthy UofM	Liver Transplant	Secondary	17	F	Unknown	132	81	302	12.3	5100	13	2800	213	1.85	4.34	0	37.7
GD11011-LT-328	HumanLT328 18Jun2014		3xALT and 2xTbil	Liver Injury	Liver Injury	Unhealthy UofM	Liver Transplant	Secondary	17	F	Unknown	110	33	235	41.5	3870	23.9	2180	118	1.44	1.74	0	26.5
GD11011-LT-329	HumanLT329 18Jun2014					Unhealthy UofM	Liver Transplant	Secondary	2	M	Caucasian	18	2	15	180	191	171	438	27.5	1.18	0.351	0	7.2
GD11011-LT-330	DILI HumanLT330 24Jun2014			ALT > Reference Range	ALT > Reference Range	Unhealthy UofM	Liver Transplant	Secondary	55	M	Caucasian	113	8	810	17.8	6390	13.2	3940	681	141	35.2	729	7.2
GD11011-LT-332	HumanLT332 18Jun2014			ALT > Reference Range	ALT > Reference Range	Unhealthy UofM	Liver Transplant	Secondary	33	F	Caucasian	40	5	35.5	173	282	174	734	88.6	1.4	1.3	0	11.8
GD11011-LT-333	HumanLT333 18Jun2014		3xALT and 2xTbil	Liver Injury	Liver Injury	Unhealthy UofM	Liver Transplant	Secondary	52	M	Caucasian	166	11	7280	5.99	10200	7.36	8840	5120	32.3	0	17	70.8
GD11011-LT-336	HumanLT336 18Jun2014					Unhealthy UofM	Liver Transplant	Secondary	53	M	Black/Afr Amer	49	19	10.6	328	76.2	145	66.1	10.9	1.06	0.945	0	2.9
GD11011-LT-338	HumanLT338 18Jun2014					Unhealthy UofM	Liver Transplant	Secondary	53	M	Black/Afr Amer	36	8	13.9	1500	176	353	105	10.1	0	3.8	0	8
GD11011-LT-351	DILI HumanLT351 24Jun2014											158	259	41.1	36.3	354	178	1010	128	0	0.567	0	34
GD11011-LT-353	DILI HumanLT353 24Jun2014	5xALT		Liver Injury	Liver Injury	Unhealthy UofM	Cirrhosis & Liver Injury	Secondary	58	M	Caucasian	521	1160	644	11.1	1490	2.01	739	497	0	2.58	0	10.6
GD11011-LT-354	DILI HumanLT354 24Jun2014	5xALT		Liver Injury	Liver Injury	Unhealthy UofM	Other	Secondary	25	M	Caucasian	610	1227	65.3	67.9	108	37	238	131	0	2.73	0	6.9
GD11011-LT-356	DILI HumanLT356 24Jun2014	5xALT	3xALT and 2xTbil	Liver Injury	Liver Injury	Unhealthy UofM	APAP Overdose	Secondary	24	M	Unknown	4067	113	365	455	1660	195	2540	771	22.4	8.31	58.7	18.8
GD11011-LT-357	DILI HumanLT357 2Jul2014	5xALT	3xALT and 2xTbil	Liver Injury	Liver Injury	Unhealthy UofM	Cirrhosis & Liver Injury	Secondary	31	F	Caucasian	740	37	13700	29.2	17100	36.9	26800	20500	0	15.3	445	155.8
GD11011-LT-358	DILI HumanLT358 2Jul2014	5xALT		Liver Injury	Liver Injury	Unhealthy UofM	Liver Transplant	Primary	37	F	Caucasian	552	25	1310	313	2720	505	6280	3500	3730	823	11000	96.4
GD11011-LT-360	DILI HumanLT360 2Jul2014	5xALT		Liver Injury	Liver Injury	Unhealthy UofM	Cirrhosis & Liver Injury	Primary	60	F	Unknown	1270	1814	63.9	11.5	196	< 0	340	98.8	6.76	25	11	6.3
GD11011-LT-363	DILI HumanLT363 2Jul2014	5xALT	3xALT and 2xTbil	Liver Injury	Liver Injury	Unhealthy UofM	Liver Transplant	Secondary	23	M	Black/Afr Amer	202	19	34700	21.6	55100	92.6	41300	27500	0	38.1	742	178.4
GD11011-LT-364	DILI HumanLT364 2Jul2014	5xALT	3xALT and 2xTbil	Liver Injury	Liver Injury	Unhealthy UofM	Liver Transplant	Secondary	23	M	Black/Afr Amer	202	23	11800	66.8	39100	242	41100	16500	0	16.7	708	178.4
GD11011-LT-366	DILI HumanLT366 2Jul2014	5xALT	3xALT and 2xTbil	Liver Injury	Liver Injury	Unhealthy UofM	Other Cancers	Secondary	43	F	Caucasian	245	274	243	634	22700	108	7390	134	4.51	19.5	180	61.8
GD11011-LT-368	DILI HumanLT368 2Jul2014	5xALT		Liver Injury	Liver Injury	Unhealthy UofM	Cirrhosis & Liver Injury	Secondary	21	M	Caucasian	453	27	70.1	18.1	139	28	211	94.7	6.86	18.9	15.6	2.5
GD11011-LT-369	DILI HumanLT369 2Jul2014	5xALT		Liver Injury	Liver Injury	Unhealthy UofM	Cirrhosis & Liver Injury	Secondary	21	M	Caucasian	338	12	311	23.7	496	< 0	1350	664	23.7	90.6	78.1	6.7
GD11011-LT-370	DILI HumanLT370 2Jul2014	5xALT		Liver Injury	Liver Injury	Unhealthy UofM	APAP Overdose	Secondary	30	M	Caucasian	292	97	259	33.1	1040	3.97	970	381	80.5	22.6	139	9.5
GD11011-LT-371	DILI HumanLT371 2Jul2014	5xALT		Liver Injury	Liver Injury	Unhealthy UofM	Cirrhosis & Liver Injury	Secondary	58	M	Caucasian	360	500	481	14.3	1170	0.304	623	301	0	24.8	0	7.1
GD11011-LT-373	DILI HumanLT373 2Jul2014	5xALT		Liver Injury	Liver Injury	Unhealthy UofM	Other	Secondary	25	M	Caucasian	337	390	48	81.2	90.8	82.3	211	50.1	0	48.2	0	4.1
GD11011-LT-374	DILI HumanLT374 2Jul2014	5xALT		Liver Injury	Liver Injury	Unhealthy UofM	Other	Secondary	25	M	Caucasian	216	185	14.6	42	33.3	47.4	75	19	0	65.1	0	2.3
GD11011-LT-375	DILI HumanLT375 2Jul2014	5xALT		Liver Injury	Liver Injury	Unhealthy UofM	APAP Overdose	Secondary	24	M	Unknown	2733	57	1080	224	3770	294	6010	2560	65.5	112	124
GD11011-LT-376	DILI HumanLT376 2Jul2014	5xALT		Liver Injury	Liver Injury	Unhealthy UofM	Liver Transplant	Secondary	37	F	Caucasian	441	11	208	1010	1210	1200	3050	496	677	1860	5700	46.8
GD11011-LT-377	DILI HumanLT377 2Jul2014	5xALT		Liver Injury	Liver Injury	Unhealthy UofM	Liver Transplant	Secondary	37	F	Caucasian	263	7	52.9	15.3	420	232	1130	147	295	285	1910	14.5
GD11011-LT-378	DILI HumanLT378 2Jul2014		3xALT and 2xTbil	Liver Injury	Liver Injury	Unhealthy UofM	Other Cancers	Secondary	43	F	Caucasian	149	70	372	46.7	5960	< 0	1270	68.8	0	104	7.52	18.6
GD11011-LT-380	DILI HumanLT380 2Jul2014	5xALT		Liver Injury	Liver Injury	Unhealthy UofM	CAD-CHD	Secondary	43	F	Caucasian	185	51	34.2	17.4	271	99	268	21.7	5.41	64.5	56.6	3
GD11011-LT-383	DILI HumanLT383 2Jul2014	5xALT	3xALT and 2xTbil	Liver Injury	Liver Injury	Unhealthy UofM	Cirrhosis & Liver Injury	Secondary	31	F	Caucasian	757	33	25000	29.3	26200	148	31500	31500	0	40.1	577	151.9
GD11011-LT-384	DILI HumanLT384 2Jul2014			ALT > Reference Range	ALT > Reference Range	Unhealthy UofM	Hepatic Carcinoma	Secondary	55	M	Caucasian	81	2	433	1.95	590	28.6	310	272	0	44.3	0	5
GD11011-LT-385	DILI HumanLT385 2Jul2014	5xALT		Liver Injury	Liver Injury	Unhealthy UofM	Cirrhosis & Liver Injury	Secondary	21	M	Caucasian	188	3	191	17.6	365	22.2	673	373	8.9	84.7	14.1
GD11011-LT-386	DILI HumanLT386 2Jul2014			ALT > Reference Range	ALT > Reference Range	Unhealthy UofM	Other	Secondary	25	F	Caucasian	50	12	26.9	196	406	1130	1390	51.4	0	55.2	0	5.6
GD11011-LT-389	DILI HumanLT389 2Jul2014					Unhealthy UofM	Cirrhosis & Liver Injury	Primary	67	F	Caucasian	31	5	114	412	2750	3780	5500	216	0	155	0	20.9
GD11011-LT-390	DILI HumanLT390 2Jul2014	5xALT		Liver Injury	Liver Injury	Unhealthy UofM	CAD-CHD	Secondary	14	F	Caucasian	407	15	75.4	465	804	331	1540	219	42.9	179	514	10.5
GD11011-LT-392	DILI HumanLT392 2Jul2014	5xALT		Liver Injury	Liver Injury	Unhealthy UofM	Cirrhosis & Liver Injury	Secondary	60	F	Unknown	972	1344	24.8	2.45	63.6	0.7	108	37.1	2.87	11.8	0	4
GD11011-LT-393	DILI HumanLT393 2Jul2014	5xALT		Liver Injury	Liver Injury	Unhealthy UofM	Cirrhosis & Liver Injury	Secondary	60	F	Unknown	749	737	224	32.1	531	120	889	280	14.9	52.8	31	7.1
GD11011-LT-396	DILI HumanLT396 2Jul2014			ALT > Reference Range	ALT > Reference Range	Unhealthy UofM	Pulmonary	Secondary	37	F	Caucasian	78	4	494	68.1	586	112	2960	2050	48.6	13.4	51.8	13.8
GD11011-LT-422	DILI HumanLT422 2Jul2014		3xALT and 2xTbil	Liver Injury	Liver Injury	Unhealthy UofM	Other Cancers	Secondary	43	F	Caucasian	115	21	162	101	3150	18.8	833	65.2	0	112	0	13.2
GD11011-LT-424	DILI HumanLT424 2Jul2014			ALT > Reference Range	ALT > Reference Range	Unhealthy UofM	Other Cancers	Secondary	43	F	Caucasian	89	25	99.9	207	1910	402	914	48.8	0	26.8	1.85	11.6
GD11011-LT-429	DILI HumanLT429 2Jul2014			ALT > Reference Range	ALT > Reference Range	Unhealthy UofM	Cirrhosis & Liver Injury	Secondary	21	M	Caucasian	151	1	51.5	12.9	114	69.1	269	138	4.61	67.7	7.06	1.9
GD11011-LT-430	DILI HumanLT430 2Jul2014			ALT > Reference Range	ALT > Reference Range	Unhealthy UofM	Cirrhosis & Liver Injury	Secondary	58	M	Caucasian	106	25	197	7.79	698	125	631	235	0	85.8	1.62	4.8
GD11011-LT-433	DILI HumanLT433 2Jul2014			ALT > Reference Range	ALT > Reference Range	Unhealthy UofM	Other	Secondary	16	F	Caucasian	45	5	95.3	36.5	389	554	2150	386	11.6	75.3	47	6.2
GD11011-LT-434	DILI HumanLT434 2Jul2014					Unhealthy UofM	CAD-CHD	Secondary	22	F	Black/Afr Amer	14	3	131	185	652	580	1360	351	56.5	120	154	8.2
GD11011-LT-436	DILI HumanLT436 2Jul2014			ALT > Reference Range	ALT > Reference Range	Unhealthy UofM	APAP Overdose	Secondary	30	M	Caucasian	148	24	228	253	1320	519	909	183	28.8	56	55.8
GD11011-LT-437	DILI HumanLT437 2Jul2014					Unhealthy UofM	Pulmonary	Secondary	57	F	Caucasian	20	3	9.57	73.2	75.5	613	174	25.4	0	50.4	0	2.1
GD11011-LT-439	DILI HumanLT439 2Jul2014					Unhealthy UofM	Pulmonary	Secondary	57	F	Caucasian	26	3	35	15.3	237	425	397	66.9	0	58.1	1.38	2.7
GD11011-LT-441	DILI HumanLT441 2Jul2014	5xALT		Liver Injury	Liver Injury	Unhealthy UofM	Cirrhosis & Liver Injury	Secondary	60	F	Unknown	582	407	23.2	6.66	56.5	655	99.6	27.5	2.47	47.5	1.42	3
GD11011-LT-443	DILI HumanLT443 2Jul2014	5xALT	3xALT and 2xTbil	Liver Injury	Liver Injury	Unhealthy UofM	Cirrhosis & Liver Injury	Secondary	31	F	Caucasian	667	25	17500	23.2	25100	349	32800	24300	322	32.5	1000	190.1
GD11011-LT-445	DILI HumanLT445 2Jul2014	5xALT	3xALT and 2xTbil	Liver Injury	Liver Injury	Unhealthy UofM	Cirrhosis & Liver Injury	Secondary	31	F	Caucasian	441	11	8020	23.5	13100	145	22900	16900	303	30.6	997	137.7
GD11011-LT-446	DILI HumanLT446 2Jul2014			ALT > Reference Range	ALT > Reference Range	Unhealthy UofM	Other	Secondary	25	M	Caucasian	56	17	34.4	57.7	303	538	358	38.6	0	34.3	0	3
GD11011-LT-448	DILI HumanLT448 2Jul2014			ALT > Reference Range	ALT > Reference Range	Unhealthy UofM	Pulmonary	Secondary	37	F	Caucasian	70	6	70.5	95.2	169	1140	1680	350	7.89	75.1	24.4	9.8
GD11011-LT-449	DILI HumanLT449 2Jul2014			ALT > Reference Range	ALT > Reference Range	Unhealthy UofM	Pulmonary	Secondary	37	F	Caucasian	55	6	19.2	117	62.4	385	732	176	4.13	56.4	12.7	5.2
GD11011-LT-450	DILI HumanLT450 2Jul2014			ALT > Reference Range	ALT > Reference Range	Unhealthy UofM	Pulmonary	Secondary	37	F	Caucasian	49	5	17.6	11.6	48.4	73.2	422	79.1	0	38.7	2.54	3
GD11011-LT-452	DILI HumanLT452 2Jul2014			Liver Injury	ALT > Reference Range	Unhealthy UofM	Liver Transplant	Secondary	59	F	Caucasian	32	7	1080	28.1	968	552	536	516	0	41.3	2.3	10.4
GD11011-LT-460	DILI HumanLT460 2Jul2014	5xALT		Liver Injury	Liver Injury	Unhealthy UofM	Liver Transplant	Secondary	37	F	Caucasian	297	9	621	72.5	1130	570	2590	1420	990	310	1540
GD11011-LT-461	DILI HumanLT461 2Jul2014	5xALT	3xALT and 2xTbil	Liver Injury	Liver Injury	Unhealthy UofM	Liver Transplant	Secondary	23	M	Black/Afr Amer	231	13	9660	116	38800	364	38100	14300	0	25.1	190	227.7
GD11011-LT-462	DILI HumanLT462 2Jul2014	5xALT	3xALT and 2xTbil	Liver Injury	Liver Injury	Unhealthy UofM	Liver Transplant	Secondary	23	M	Black/Afr Amer	179	4	11800	19.5	42100	87.5	43700	17000	0	10.5	263	227.9
GD11011-LT-463	DILI HumanLT463 2Jul2014			ALT > Reference Range	ALT > Reference Range	Unhealthy UofM	Liver Transplant	Secondary	55	M	Black/Afr Amer	173	4	336	62.4	665	81.8	785	513	0	1.83	0.184	8.1
GD11011-LT-464	DILI HumanLT464 2Jul2014			ALT > Reference Range	ALT > Reference Range	Unhealthy UofM	Liver Transplant	Secondary	55	M	Black/Afr Amer	128	1	297	76.3	960	479	1110	564	0	28.8	0.316	9.3
GD11011-LT-467	DILI HumanLT467 2Jul2014					Unhealthy UofM	Liver Transplant	Secondary	33	F	Caucasian	21	2	51.6	48.8	575	207	866	93.2	0	11.7	0	11.4
GD11011-LT-468	DILI HumanLT468 2Jul2014	5xALT	3xALT and 2xTbil	Liver Injury	Liver Injury	Unhealthy UofM	APAP Overdose	Secondary	29	F	Unknown	1598	867	12400	169	47400	109	64200	20200	0	37.2	96.7	305.5
GD11011-LT-471	DILI HumanLT471 2Jul2014	5xALT		Liver Injury	Liver Injury	Unhealthy UofM	APAP Overdose	Secondary	43	M	Caucasian	1412	34	4520	6500	19300	2180	29400	7150	753	410	4250
GD11011-LT-472	DILI HumanLT472 2Jul2014	5xALT		Liver Injury	Liver Injury	Unhealthy UofM	APAP Overdose	Secondary	43	M	Caucasian	1137	41	1380	3660	4620	4200	13200	3440	319	488	1870	70.8
GD11011-LT-473	DILI HumanLT473 2Jul2014		3xALT and 2xTbil	Liver Injury	Liver Injury	Unhealthy UofM	Liver Transplant	Primary	56	F	Black/Afr Amer	106	48	17300	37.5	36900	43	12200	5080	0	10.7	66.6
GD11011-LT-475	DILI HumanLT475 2Jul2014			Liver Injury		Unhealthy UofM	Cirrhosis & Liver Injury	Primary	61	M	Caucasian	23	3	523	10.1	793	83.2	839	472	72	47.2	119
GD11011-LT-477	DILI HumanLT462 2Jul2014			Liver Injury		Unhealthy UofM	Cirrhosis & Liver Injury	Secondary	61	M	Caucasian	16	1	190	53.3	628	61.8	543	166	4.11	70	5.73	4.6
GD11011-LT-481	DILI HumanLT481 2Jul2014	5xALT		Liver Injury	Liver Injury	Unhealthy UofM	CAD-CHD	Secondary	73	F	Caucasian	1599	4313	65.4	13.5	254	54.9	445	120	24.6	122	101	10
GD11011-LT-482	DILI HumanLT482 2Jul2014	5xALT		Liver Injury	Liver Injury	Unhealthy UofM	Hepatic Carcinoma	Secondary	30	F	Caucasian	553	59	126	14.1	257	38.5	249	126	57.7	148	91.3	3.1
GD11011-LT-483	DILI HumanLT483 2Jul2014	5xALT		Liver Injury	Liver Injury	Unhealthy UofM	CAD-CHD	Secondary	47	M	Caucasian	1084	811	28.1	486	288	644	534	42.4	25.7	576	341	12.4
GD11011-LT-486	DILI HumanLT486 2Jul2014	5xALT		Liver Injury	Liver Injury	Unhealthy UofM	CAD-CHD	Secondary	73	F	Caucasian	884	2223	89.6	9.47	290	41.1	714	193	30.3	126	114	12.7
GD11011-LT-487	DILI HumanLT487 2Jul2014	5xALT	3xALT and 2xTbil	Liver Injury	Liver Injury	Unhealthy UofM	Cirrhosis & Liver Injury	Primary	55	F	Caucasian	726	786	2400	8.55	586	20.9	1110	4060	115	102	33.6
GD11011-LT-491	DILI HumanLT491 2Jul2014	5xALT	3xALT and 2xTbil	Liver Injury	Liver Injury	Unhealthy UofM	Liver Transplant	Secondary	21	F	Caucasian	771	325	204	63	347	222	1300	631	13.6	68	23.3	11.2
GD11011-LT-492	DILI HumanLT492 2Jul2014	5xALT		Liver Injury	Liver Injury	Unhealthy UofM	CAD-CHD	Secondary	73	F	Caucasian	509	1151	27.8	14.6	83.6	100	223	50.9	8.83	32.7	31	7.4
GD11011-LT-494	DILI HumanLT494 2Jul2014	5xALT	3xALT and 2xTbil	Liver Injury	Liver Injury	Unhealthy UofM	Cirrhosis & Liver Injury	Secondary	55	F	Caucasian	1014	620	3420	16.2	1200	129	2010	5640	142	43.8	67.3	34.7
GD11011-LT-496	DILI HumanLT496 2Jul2014	5xALT	3xALT and 2xTbil	Liver Injury	Liver Injury	Unhealthy UofM	Liver Transplant	Secondary	21	F	Caucasian	1038	453	132	35.5	374	40.4	1300	478	8.49	21.3	15.6	11.1
GD11011-LT-497	DILI HumanLT497 2Jul2014	5xALT	3xALT and 2xTbil	Liver Injury	Liver Injury	Unhealthy UofM	Liver Transplant	Secondary	21	F	Caucasian	1249	606	158	62.2	588	128	1780	560	8.47	41.3	14.6	13.2
GD11011-LT-503	DILI HumanLT503 27Jun2014	5xALT		Liver Injury	Liver Injury	Unhealthy UofM	CAD-CHD	Secondary	73	F	Caucasian	188	434	243	8.59	561	3.43	392	167	10.1	0.475	15.4	5.2
GD11011-LT-506	DILI HumanLT506 27Jun2014			ALT > Reference Range	ALT > Reference Range	Unhealthy UofM	Other	Secondary	59	M	Caucasian	74	33	26.7	6.26	140	0	216	32.9	3.21	0	0	2.3
GD11011-LT-511	DILI HumanLT511 27Jun2014			ALT > Reference Range	ALT > Reference Range	Unhealthy UofM	Cirrhosis & Liver Injury	Secondary	21	M	Caucasian	59	1	214	187	794	773	1840	533	7.91	40.9	36.6	10.8
GD11011-LT-513	DILI HumanLT513 27Jun2014	5xALT	3xALT and 2xTbil	Liver Injury	Liver Injury	Unhealthy UofM	Cirrhosis & Liver Injury	Secondary	55	F	Caucasian	805	255	6910	10.9	2620	56	5100	13400	606	63.6	434	68
GD11011-LT-514	DILI HumanLT514 27Jun2014	5xALT	3xALT and 2xTbil	Liver Injury	Liver Injury	Unhealthy UofM	Liver Transplant	Secondary	21	F	Caucasian	1343	307	729	303	4000	128	3490	1300	8.88	0	5.34	28.8
GD11011-LT-515	DILI HumanLT515 27Jun2014	5xALT	3xALT and 2xTbil	Liver Injury	Liver Injury	Unhealthy UofM	Liver Transplant	Secondary	21	F	Caucasian	963	198	2010	45.5	9870	24.7	5090	2160	16.8	0	17.2	44.3
GD11011-LT-517	DILI HumanLT517 27Jun2014			ALT > Reference Range	ALT > Reference Range	Unhealthy UofM	Cirrhosis & Liver Injury	Secondary	25	M	Caucasian	96	13	139	4.57	2140	8.96	2630	145	1.99	0	0	11.2
GD11011-LT-518	DILI HumanLT518 27Jun2014	5xALT	3xALT and 2xTbil	Liver Injury	Liver Injury	Unhealthy UofM	Cirrhosis & Liver Injury	Secondary	20	F	Caucasian	562	20	8780	43.8	22900	27	26000	12300	10.2	0	0	158.1
GD11011-LT-521	DILI HumanLT521 27Jun2014	5xALT		Liver Injury	Liver Injury	Unhealthy UofM	CAD-CHD	Secondary	47	M	Caucasian	583	87	33.1	1580	576	2550	1180	44.3	11.7	745	322	24.4
GD11011-LT-522	DILI HumanLT522 27Jun2014	5xALT		Liver Injury	Liver Injury	Unhealthy UofM	CAD-CHD	Secondary	47	M	Caucasian	557	57	71.5	377	834	538	1670	80.4	14.4	128	287	10.8
GD11011-LT-526	DILI HumanLT526 27Jun2014	5xALT	3xALT and 2xTbil	Liver Injury	Liver Injury	Unhealthy UofM	APAP Overdose	Secondary	35	F	Caucasian	3014	199	11500	80	34200	106	38900	16200	3990	73	21900	259.8
GD11011-LT-527	DILI HumanLT527 27Jun2014	5xALT		Liver Injury	Liver Injury	Unhealthy UofM	CAD-CHD	Primary	41	M	Caucasian	3221	3827	214	25.2	278	64.8	760	469	5.82	5.66	6.87	12
GD11011-LT-530	DILI HumanLT530 27Jun2014	5xALT		Liver Injury	Liver Injury	Unhealthy UofM	CAD-CHD	Secondary	41	M	Caucasian	3433	6349	247	33.8	277	29.6	771	501	5.91	0	6.25	16
GD11011-LT-531	DILI HumanLT531 27Jun2014	5xALT	3xALT and 2xTbil	Liver Injury	Liver Injury	Unhealthy UofM	APAP Overdose	Secondary	35	F	Caucasian	1607	187	8730	49.7	30000	71.1	38600	13100	2870	60.9	19800	242.8
GD11011-LT-537	DILI HumanLT537 27Jun2014			Liver Injury	ALT > Reference Range	Unhealthy UofM	Liver Transplant	Secondary	46	M	Caucasian	103	108	18.9	2970	470	2740	806	75.3	2.7	93.9	13.9	22.4
GD11011-LT-540	DILI HumanLT540 27Jun2014	5xALT		Liver Injury	Liver Injury	Unhealthy UofM	Other	Secondary	50	F	Caucasian	661	93	15	19.2	51.5	11.5	77.7	19	9.2	12.7	24.4	1.9
GD11011-LT-541	DILI HumanLT541 27Jun2014	5xALT		Liver Injury	Liver Injury	Unhealthy UofM	CAD-CHD	Secondary	41	M	Caucasian	1197	1144	69.9	61	237	98.5	532	128	3.54	0	7.16	6.6
GD11011-LT-542	DILI HumanLT542 27Jun2014	5xALT		Liver Injury	Liver Injury	Unhealthy UofM	CAD-CHD	Secondary	41	M	Caucasian	790	357	59.8	67.2	342	51.4	527	84.7	4.12	1.31	10.3	5.8
GD11011-LT-545	DILI HumanLT545 27Jun2014	5xALT		Liver Injury	Liver Injury	Unhealthy UofM	Other Cancers	Primary	84	M	Caucasian	2810	3240	43.4	14.8	173	85.7	565	138	23.7	30.5	100	11.2
GD11011-LT-548	DILI HumanLT548 27Jun2014	5xALT		Liver Injury	Liver Injury	Unhealthy UofM	Hepatic Carcinoma	Secondary	71	M	Caucasian	1001	54	3120	108	7860	779	9610	4080	16.3	0	17.9	59
GD11011-LT-549	DILI HumanLT549 27Jun2014	5xALT	3xALT and 2xTbil	Liver Injury	Liver Injury	Unhealthy UofM	Hepatic Carcinoma	Secondary	71	M	Caucasian	1281	109	1190	163	3320	1530	5620	3330	8.26	0	14	43.9
GD11011-LT-550	DILI HumanLT550 27Jun2014	5xALT		Liver Injury	Liver Injury	Unhealthy UofM	Other Cancers	Secondary	84	M	Caucasian	1561	3712	74.4	15.4	463	16.3	442	80.2	16.7	7.5	85.2	11.5
GD11011-LT-551	DILI HumanLT551 27Jun2014	5xALT		Liver Injury	Liver Injury	Unhealthy UofM	Other Cancers	Secondary	84	M	Caucasian	1108	2990	52.8	9.68	337	12.8	435	74.3	12.4	9.03	56.4	9
GD11011-LT-552	DILI HumanLT552 27Jun2014	5xALT	3xALT and 2xTbil	Liver Injury	Liver Injury	Unhealthy UofM	Hepatic Carcinoma	Secondary	71	M	Caucasian	1769	5040	223	78.5	725	87.8	1300	373	2.87	1.59	5	22.2
GD11011-LT-554	DILI HumanLT554 27Jun2014	5xALT	3xALT and 2xTbil	Liver Injury	Liver Injury	Unhealthy UofM	Cirrhosis & Liver Injury	Primary	37	F	Caucasian	238	32	9790	5.54	22800	No Peak	24200	9190	22.2	0	20.8	224.4
GD11011-LT-555	DILI HumanLT555 27Jun2014	5xALT	3xALT and 2xTbil	Liver Injury	Liver Injury	Unhealthy UofM	Cirrhosis & Liver Injury	Secondary	37	F	Caucasian	203	29	6740	4.05	19300	No Peak	21000	6330	16.5	0	76.9	194
GD11011-LT-556	DILI HumanLT556 27Jun2014	5xALT	3xALT and 2xTbil	Liver Injury	Liver Injury	Unhealthy UofM	Cirrhosis & Liver Injury	Secondary	37	F	Caucasian	221	30	5820	5.55	17300	No Peak	19500	5120	9.89	0	25.2	171.4
GD11011-LT-557	DILI HumanLT557 27Jun2014			ALT > Reference Range	ALT > Reference Range	Unhealthy UofM	Liver Transplant	Secondary	55	M	Caucasian	150	14	58.8	71	630	302	1580	100	3.68	15.7	33.1	13.5
GD11011-LT-559	DILI HumanLT559 27Jun2014	5xALT		Liver Injury	Liver Injury	Unhealthy UofM	Liver Transplant	Primary	18M	F	Bi/Multi Racial	304	45	4970	85.2	17700	109	12300	3370	4.82	0	0	75.3
GD11011-LT-560	DILI HumanLT560 27Jun2014	5xALT		Liver Injury	Liver Injury	Unhealthy UofM	Liver Transplant	Primary	61	M	Caucasian	362	214	324	9.46	776	44.3	1410	380	163	99.5	473	10.4
GD11011-LT-561	DILI HumanLT561 27Jun2014	5xALT		Liver Injury	Liver Injury	Unhealthy UofM	Liver Transplant	Secondary	61	M	Caucasian	348	177	172	11.6	519	22.7	998	270	87.2	11	253	8.1
GD11011-LT-562	DILI LT562 3Jul2014		3xALT and 2xTbil	Liver Injury	Liver Injury	Unhealthy UofM	Cirrhosis & Liver Injury	Secondary	55	F	Caucasian	157	10	31100	50.4	4790	388	7190	33400	2110	158	736	102.2
GD11011-LT-563	DILI LT563 3Jul2014	5xALT	3xALT and 2xTbil	Liver Injury	Liver Injury	Unhealthy UofM	Hepatic Carcinoma	Secondary	71	M	Caucasian	566	1025	1020	84.9	1250	30.1	1850	1280	0	21.8	15.7	20.3
GD11011-LT-569	DILI LT569 3Jul2014	5xALT		Liver Injury	Liver Injury	Unhealthy UofM	Pulmonary	Secondary	58	F	Caucasian	1153	1467	82.7	352	204	1220	715	136	11.4	96.5	43
GD11011-LT-570	DILI LT570 3Jul2014	5xALT	3xALT and 2xTbil	Liver Injury	Liver Injury	Unhealthy UofM	Liver Transplant	Primary	45	M	Caucasian	733	121	224	8.83	798	3.08	420	128	11.3	5.92	31.2	11
GD11011-LT-571	DILI LT571 3Jul2014	5xALT		Liver Injury	Liver Injury	Unhealthy UofM	Pulmonary	Secondary	58	F	Caucasian	1021	1721	66.8	389	197	465	406	133	9.62	51.8	25.5	10.1
GD11011-LT-573	DILI LT573 3Jul2014	5xALT		Liver Injury	Liver Injury	Unhealthy UofM	Liver Transplant	Primary	50	M	Caucasian	3675	527	1750	17.7	2360	61.6	5390	3470	522	88.5	1300	37.8
GD11011-LT-575	DILI LT575 3Jul2014	5xALT	3xALT and 2xTbil	Liver Injury	Liver Injury	Unhealthy UofM	Liver Transplant	Secondary	45	M	Caucasian	455	97	1830	18.2	1570	10.1	587	712	13.3	3.63	6.77
GD11011-LT-576	DILI LT576 3Jul2014	5xALT	3xALT and 2xTbil	Liver Injury	Liver Injury	Unhealthy UofM	Liver Transplant	Secondary	61	M	Caucasian	391	164	10800	5.03	18600	5.15	9450	5410	144	6.22	167	65.1
GD11011-LT-577	DILI LT577 3Jul2014	5xALT	3xALT and 2xTbil	Liver Injury	Liver Injury	Unhealthy UofM	Liver Transplant	Secondary	61	M	Caucasian	341	128	6610	5.25	11800	4.31	7170	3910	86.9	2.35	99.7	60
GD11011-LT-580	DILI LT580 3Jul2014					Unhealthy UofM	Hepatic Carcinoma	Secondary	56	M	Caucasian	<11	5	5.31	27.3	80.1	33.7	71.5	11.3	5.44	34.8	33.1	1.3
GD11011-LT-584	DILI LT584 3Jul2014	5xALT	3xALT and 2xTbil	Liver Injury	Liver Injury	Unhealthy UofM	Liver Transplant	Secondary	23	M	Black/Afr Amer	199	14	14900	12.3	44000	29.2	47200	19800	0	2.98	186
GD11011-LT-585	DILI LT585 3Jul2014	5xALT		Liver Injury	Liver Injury	Unhealthy UofM	Hepatic Carcinoma	Primary	73	M	Caucasian	458	121	357	81.1	3640	119	8960	787	457	391	4460	46.7
GD11011-LT-586	DILI LT586 3Jul2014	5xALT		Liver Injury	Liver Injury	Unhealthy UofM	Other Cancers	Primary	68	M	Black/Afr Amer	897	1020	3850	1100	1690	336	844	1620	0	11	4.87	23.9
GD11011-LT-587	DILI LT587 3Jul2014	5xALT	3xALT and 2xTbil	Liver Injury	Liver Injury	Unhealthy UofM	Liver Transplant	Secondary	50	M	Caucasian	923	4450	3940	19	4030	16.4	5240	4460	371	37.5	707	62.2
GD11011-LT-589	DILI LT589 3Jul2014	5xALT		Liver Injury	Liver Injury	Unhealthy UofM	Hepatic Carcinoma	Secondary	73	M	Caucasian	223	1505	874	38.7	6140	68.9	15700	1810	725	277	7700	76.6
GD11011-LT-590	DILI LT590 3Jul2014	5xALT	3xALT and 2xTbil	Liver Injury	Liver Injury	Unhealthy UofM	Liver Transplant	Secondary	50	M	Caucasian	808	5028	3700	26.4	5060	21.9	7080	4300	396	46.9	889	64.3
GD11011-LT-592	DILI LT592 3Jul2014	5xALT		Liver Injury	Liver Injury	Unhealthy UofM	Hepatic Carcinoma	Secondary	73	M	Caucasian	188	755	217	19.4	2390	34.2	6120	508	207	162	2480	34.2
GD11011-LT-593	DILI LT593 3Jul2014	5xALT		Liver Injury	Liver Injury	Unhealthy UofM	CAD-CHD	Primary	65	M	Unknown	3226	4336	21.8	5.99	181	6.77	868	93.7	11	14.5	98.4	15.6
GD11011-LT-595	DILI LT595 3Jul2014	5xALT		Liver Injury	Liver Injury	Unhealthy UofM	Other	Primary	28	F	Caucasian	618	191	977	11.1	830	27.3	444	651	441	87.2	422	8.5
GD11011-LT-596	DILI LT596 3Jul2014	5xALT	3xALT and 2xTbil	Liver Injury	Liver Injury	Unhealthy UofM	CAD-CHD	Secondary	30	M	Caucasian	1836	288	671	26.4	505	66.5	1600	2030	235	25.2	206
GD11011-LT-599	DILI LT599 3Jul2014	5xALT		Liver Injury	Liver Injury	Unhealthy UofM	Other	Primary	71	F	Caucasian	888	327	210	3.54	405	7.35	1330	595	15.2	20.1	68.7	11.4
GD11011-LT-600	DILI LT600 3Jul2014	5xALT	3xALT and 2xTbil	Liver Injury	Liver Injury	Unhealthy UofM	Liver Transplant	Secondary	50	M	Caucasian	732	6605	4010	37.4	5800	15.2	7340	4630	429	40.7	910
GD11011-LT-601	DILI LT601 3Jul2014	5xALT		Liver Injury	Liver Injury	Unhealthy UofM	Other	Secondary	28	F	Caucasian	1180	420	788	16.2	939	12.1	245	254	211	54.6	267	9.1
GD11011-LT-605	DILI LT605 3Jul2014	5xALT		Liver Injury	Liver Injury	Unhealthy UofM	Cirrhosis & Liver Injury	Primary	31	F	Caucasian	343	312	6160	30.2	20300	52.4	14200	3600	976	169	5570	101
GD11011-LT-607	DILI LT607 3Jul2014	5xALT		Liver Injury	Liver Injury	Unhealthy UofM	CAD-CHD	Secondary	65	M	Unknown	2220	2938	17.2	22	150	231	935	95.2	12.9	59.6	117	12.9
GD11011-LT-608	DILI LT608 3Jul2014	5xALT	3xALT and 2xTbil	Liver Injury	Liver Injury	Unhealthy UofM	Liver Transplant	Secondary	50	M	Caucasian	643	6423	4010	35.7	5700	58.8	8950	5670	406	19.3	899	72.8
GD11011-LT-609	DILI LT609 3Jul2014	5xALT	3xALT and 2xTbil	Liver Injury	Liver Injury	Unhealthy UofM	Other	Secondary	71	F	Caucasian	782	181	347	4.99	689	16.6	2100	832	22.5	17.8	116	17.8
GD11011-LT-614	DILI LT614 3Jul2014	5xALT	3xALT and 2xTbil	Liver Injury	Liver Injury	Unhealthy UofM	Other	Secondary	71	F	Caucasian	733	143	403	4.84	717	15.7	2000	927	22.1	21.1	120	18.3
GD11011-LT-615	DILI LT615 3Jul2014	5xALT		Liver Injury	Liver Injury	Unhealthy UofM	Cirrhosis & Liver Injury	Secondary	31	F	Caucasian	478	329	3580	17.3	16700	14.5	10400	2430	409	45.3	1960	94.4
GD11011-LT-616	DILI LT616 3Jul2014	5xALT		Liver Injury	Liver Injury	Unhealthy UofM	CAD-CHD	Secondary	65	M	Unknown	2534	2597	15.5	33.9	103	74.2	583	70.7	9.48	32.1	79.8	9
GD11011-LT-617	DILI LT617 3Jul2014	5xALT	3xALT and 2xTbil	Liver Injury	Liver Injury	Unhealthy UofM	Liver Transplant	Secondary	50	M	Caucasian	638	5557	3770	11.8	6980	11.9	9950	6230	420	24.7	1010	65.3
GD11011-LT-618	DILI LT618 3Jul2014	5xALT	3xALT and 2xTbil	Liver Injury	Liver Injury	Unhealthy UofM	Liver Transplant	Secondary	50	M	Caucasian	647	5009	2520	8.98	6350	11.5	11500	4900	286	30.2	931	69.1
GD11011-LT-620	DILI LT620 3Jul2014	5xALT	3xALT and 2xTbil	Liver Injury	Liver Injury	Unhealthy UofM	Other	Secondary	71	F	Caucasian	494	50	500	5.58	907	4.38	1950	966	22.5	12.3	118	18.4
GD11011-LT-621	DILI LT621 3Jul2014	5xALT	3xALT and 2xTbil	Liver Injury	Liver Injury	Unhealthy UofM	Liver Transplant	Secondary	50	M	Caucasian	737	4396	1600	7.4	6130	11.1	9880	3720	161	23.6	600	63.3
GD11011-LT-622	DILI LT622 3Jul2014					Unhealthy UofM	Other	Secondary	71	F	Caucasian			1040	7.04	1970	6.87	5700	2300	353	10.7	2260	42
GD11011-LT-623	DILI LT623 3Jul2014					Unhealthy UofM	Hepatic Carcinoma	Primary	65	F	Caucasian	24	32	49.9	9.53	28.1	No Peak	36.7	63.8	2.81	7.45	1.65
GD11011-LT-624	DILI LT624 3Jul2014			ALT > Reference Range	ALT > Reference Range	Unhealthy UofM	Hepatic Carcinoma	Primary	46	F	Caucasian	38	10	97	3.31	89.4	1.08	198	127	8.39	6.05	11.3	1.9
GD11011-LT-629	DILI LT629 3Jul2014	5xALT		Liver Injury	Liver Injury	Unhealthy UofM	APAP Overdose	Secondary	35	F	Unknown	3309	44	114	43.9	802	90.2	4020	469	159	63.8	1170	28
GD11011-LT-630	DILI LT630 3Jul2014	5xALT	3xALT and 2xTbil	Liver Injury	Liver Injury	Unhealthy UofM	Cirrhosis & Liver Injury	Secondary	61	F	Caucasian	919	4	25800	22.5	38300	12.8	20700	11800	0	22.8	134
GD11011-LT-633	DILI LT633 3Jul2014	5xALT		Liver Injury	Liver Injury	Unhealthy UofM	Cirrhosis & Liver Injury	Secondary	25	M	Caucasian	790	1487	28.7	19.4	145	23	151	25.7	36.5	84.4	186	7
GD11011-LT-635	DILI LT635 3Jul2014	5xALT	3xALT and 2xTbil	Liver Injury	Liver Injury	Unhealthy UofM	Cirrhosis & Liver Injury	Secondary	61	F	Caucasian	841	5	22800	19.8	40900	12.5	20700	11900	0	8.3	282
GD11011-LT-638	DILI LT638 3Jul2014	5xALT		Liver Injury	Liver Injury	Unhealthy UofM	CAD-CHD	Primary	69	M	Caucasian	3456	8329	438	8.25	232	90	1270	1550	643	106	588	26.1
GD11011-LT-639	DILI LT639 3Jul2014	5xALT		Liver Injury	Liver Injury	Unhealthy UofM	CAD-CHD	Secondary	69	M	Caucasian	3235	9938	498	7.94	287	95.6	1590	1760	732	87.1	716
GD11011-LT-640	DILI LT640 3Jul2014	5xALT		Liver Injury	Liver Injury	Unhealthy UofM	Other	Primary	84	M	Caucasian	1054	1500	528	480	862	218	865	327	0	8	0	16.5
GD11011-LT-642	DILI LT642 3Jul2014	5xALT		Liver Injury	Liver Injury	Unhealthy UofM	CAD-CHD	Secondary	69	M	Caucasian	2320	6752	560	5.18	411	29	1940	2550	1050	61.8	849	31.2
GD11011-LT-643	DILI LT643 3Jul2014	5xALT		Liver Injury	Liver Injury	Unhealthy UofM	Cirrhosis & Liver Injury	Primary	23	F	Caucasian	1609	118	72100	215	43500	46.8	20400	18500	2920	20.5	3470	237.5
GD11011-LT-644	DILI LT644 3Jul2014	5xALT		Liver Injury	Liver Injury	Unhealthy UofM	Hepatic Carcinoma	Primary	50	F	Caucasian	631	420	50.1	7.29	119	10.2	310	118	21.3	16.2	48	4.1
GD11011-LT-645	DILI LT645 3Jul2014	5xALT		Liver Injury	Liver Injury	Unhealthy UofM	Cirrhosis & Liver Injury	Secondary	23	F	Caucasian	1682	100	58000	133	38000	30.4	19000	18300	2340	22	3060	239.4
GD11011-LT-646	DILI LT646 3Jul2014	5xALT		Liver Injury	Liver Injury	Unhealthy UofM	CAD-CHD	Secondary	69	M	Caucasian	1896	5063	235	8.33	268	89.5	1770	1500	521	101	659	24
GD11011-LT-647	DILI LT647 3Jul2014	5xALT		Liver Injury	Liver Injury	Unhealthy UofM	Other	Primary	34	M	Unknown	1276	<1	145	25.8	1110	31.7	1750	122	70.9	62.3	961	11.7
GD11011-LT-648	DILI LT648 3Jul2014	5xALT	3xALT and 2xTbil	Liver Injury	Liver Injury	Unhealthy UofM		Primary	34	M	Unknown	4165	5656	521	23.5	1310	36.4	6290	3020	142	16	462	51.7
GD11011-LT-649	DILI LT649 3Jul2014	5xALT		Liver Injury	Liver Injury	Unhealthy UofM		Primary	5	M	Caucasian	526	335	407	3.25	2230	4.74	3170	784	77	3.7	432	24.9
GD11011-LT-650	DILI LT650 3Jul2014	5xALT		Liver Injury	Liver Injury	Unhealthy UofM	Cirrhosis & Liver Injury	Secondary	23	F	Caucasian	1625	103	32000	63.6	28200	17.7	18200	12100	1190	14.5	2190	199.9
GD11011-LT-651	DILI LT651 3Jul2014	5xALT	3xALT and 2xTbil	Liver Injury	Liver Injury	Unhealthy UofM		Secondary	34	M	Unknown	2827	5652	469	23.3	1180	35.1	6290	2690	132	18.3	404	48.1
GD11011-LT-654	DILI LT654 3Jul2014	5xALT		Liver Injury	Liver Injury	Unhealthy UofM		Primary	54	M	Caucasian	519	288	126	7.15	129	16.5	174	226	28.9	36.1	27.4	5.8
GD11011-LT-658	DILI LT658 3Jul2014	5xALT		Liver Injury	Liver Injury	Unhealthy UofM		Secondary	5	M	Caucasian	2168	1001	189	11.3	1330	6.07	1410	255	26.6	18.3	171	15.4
GD11011-N-008	Human N008 12Jun2014					UofM Heathy	Healthy		49	F	Bi/Multiracial	15	4	5.28	643	66.1	150	100	9.4	11.8	522	131	4.4
GD11011-N-014	Human N014 12Jun2014					UofM Heathy	Healthy		71	M	Caucasian	25	2	24	8.17	249	64.6	815	70	97.9	377	824
GD11011-N-018	Human N018 12Jun2014					UofM Heathy	Healthy		47	M	Caucasian	34	3	48.3	121	300	101	693	82.5	45.9	215	393
GD11011-N-025	HumanN025 12Jun2014					UofM Heathy	Healthy		47	M	Caucasian	19	6	71.6	26.9	245	278	383	191	52.5	233	87.9
GD11011-N-027	HumanN027 12Jun2014					UofM Heathy	Healthy		41	F	Caucasian	17	4	26.8	205	429	337	1690	166	5.56	35	54.2	7.2
GD11011-N-031	HumanN031 12Jun2014					UofM Heathy	Healthy		28	M	Caucasian	31	5	14.6	10.2	89.5	9.3	116	20.4	28	190	174	3.5
GD11011-N-035	HumanN035 12Jun2014					UofM Heathy	Healthy		14	F	Caucasian	22	4	153	46.4	871	61.6	1310	221	207	246	876	8.4
GD11011-N-037	HumanN037 12Jun2014					UofM Heathy	Healthy		54	F	Caucasian	24	5	16.6	3.9	130	16.1	421	37	24.6	186	272	3
GD11011-N-040	HumanN040 12Jun2014					UofM Heathy	Healthy		72	F	Caucasian	24	3	957	8.81	1050	53.3	1200	1050	756	258	799	15
GD11011-N-043	HumanN043 12Jun2014					UofM Heathy	Healthy		33	F	Caucasian	13	2	57.5	27	101	90.6	564	265	96.5	82.2	148	3.4
GD11011-N-044	HumanN044 12Jun2014					UofM Heathy	Healthy		41	F	Caucasian	29	5	12.3	3.97	55.7	2.93	137	34.9	38	96.4	90.5	1.5
GD11011-N-050	HumanN050 12Jun2015					UofM Heathy	Healthy		43	F	Asian	20	2	27.6	24.2	171	134	509	76	17.8	85.2	105	2.6
GD11011-N-051	HumanN051 12Jun2014					UofM Heathy	Healthy		39	M	Caucasian	25	3	4.27	22.8	44.4	147	231	38.2	23.2	310	115	2.6
GD11011-N-052	HumanN052 12Jun2014					UofM Heathy	Healthy		75	F	Caucasian	14	2	7.17	5.8	45.8	45.4	194	19.2	7.58	76.5	56.4	1.5
GD11011-N-053	HumanN053 12Jun2014					UofM Heathy	Healthy		42	F	Black/Afr Amer	28	12	26.7	11.1	130	16.7	186	47.3	28.4	51.6	84.7	1.5
GD11011-N-059	HumanN059 12Jun2014					UofM Heathy	Healthy		36	M	Caucasian	25	3	28.2	13.9	225	21.4	1020	123	172	208	1140
GD11011-N-072	HumanN072 12Jun2014					UofM Heathy	Healthy		48	M	Caucasian	21	1	15.8	9.31	70.5	36.5	139	23.7	24.7	175	121
GD11011-N-081	HumanN081 12Jun2014					UofM Heathy	Healthy		39	F	Caucasian	17	1	12.7	15.9	169	63.3	400	28.9	23.9	169	276
GD11011-N-082	HumanN082 12Jun2014					UofM Heathy	Healthy		40	F	Caucasian	12	1	8.04	5.58	41.4	21.1	202	24.3	1.88	18.4	13.2	0.9
GD11011-N-085	HumanN085 12Jun2014					UofM Heathy	Healthy		53	F	Asian	16	2	4.26	23.5	28.5	16.9	134	10.2	1.05	29.7	9.13	0.7
GD11011-N-090	HumanN090 12Jun2014					UofM Heathy	Healthy		60	F	Caucasian	30	5	67.4	33.7	296	98.8	1080	188	88.3	208	619	6.8
GD11011-N-091	HumanN091 12Jun2014					UofM Heathy	Healthy		40	F	Caucasian	16	2	7.96	10.6	95.2	26.5	495	38.5	19.5	64.1	155	2.3
GD11011-N-094	HumanN094 12Jun2014					UofM Heathy	Healthy		36	F	Middle Eastern	15	2	5.29	12.9	73.1	19.3	216	13	5.13	32.3	54.2	1
GD11011-N-096	HumanN096 12Jun2014					UofM Heathy	Healthy		37	F	Caucasian	14	3	8.1	23.1	159	62.9	418	25.2	21.5	194	256	3.6
GD11011-N-097	HumanN097 12Jun2014					UofM Heathy	Healthy		61	M	Caucasian	35	3	1.86	41.7	43.6	65.5	231	7.27	1.57	66.7	48.7	1.3
GD11011-N-098	HumanN098 12Jun2014					UofM Heathy	Healthy		40	F	Caucasian	23	6	36.2	10.7	231	107	1610	298	117	195	463	8.5
GD11011-N-099	HumanN099 12Jun2014					UofM Heathy	Healthy		49	F	Caucasian	13	3	13.8	9.35	89.3	61.4	254	33.7	38.6	281	236	4.2
GD11011-N-100	HumanN100 12Jun2014					UofM Heathy	Healthy		75	F	Black/Afr Amer	34	5	10.2	9.63	100	63.7	367	29.6	51.5	1150	637	9
GD11011-N-101	HumanN101 12Jun2014					UofM Heathy	Healthy		45	M	Caucasian	18	3	13.9	12.6	135	40.5	468	28	26.8	166	357	3.5
GD11011-N-102	HumanN102 12Jun2014					UofM Heathy	Healthy		63	M	Caucasian	36	4	34.7	7.51	131	47.8	643	99.7	27.2	142	136	3.4
GD11011-N-105	HumanN105 12Jun2014					UofM Heathy	Healthy		60	M	Caucasian	26	4	11.2	19.4	64.2	47.1	486	83.4	45.9	102	240	3
GD11011-N-106	HumanN106 12Jun2014					UofM Heathy	Healthy		29	F	Caucasian	15	3	2.41	13.7	33	58	72.5	9.4	4.62	140	51.7	1.2
GD11011-N-107	HumanN107 12Jun2014					UofM Heathy	Healthy		19	M	Bi/Multiracial	21	3	28.5	20.2	417	182	2750	266	2.76	5.04	18
GD11011-N-108	HumanN108 12Jun2014					UofM Heathy	Healthy		46	F	Caucasian	16	2	18.3	1.33	27.8	< 0	33.3	14.3	26.6	70.5	74.6	1
GD11011-N-109	HumanN109 12Jun2014					UofM Heathy	Healthy		60	F	Caucasian	17	2	4.42	10.8	33.7	78.7	195	18.1	6.39	108	63	1.9
GD11011-N-110	HumanN110 12Jun2014					UofM Heathy	Healthy		39	F	Caucasian	16	2	5.54	11.3	31.4	5.78	113	21.9	7.24	31.1	35	0.9
GD11011-N-112	HumanN112 12Jun2014					UofM Heathy	Healthy		32	F	Caucasian	17	2	11.8	18.7	144	43.8	1070	50.9	59	425	946	7.7
GD11011-N-114	HumanN114 12Jun2014					UofM Heathy	Healthy		43	M	Caucasian	37	3	3.5	67.3	40.1	102	109	8.02	7.87	337	104	2.4
GD11011-N-115	HumanN115 12Jun2014					UofM Heathy	Healthy		49	F	Caucasian	16	3	12.8	58.3	113	52.2	728	67.9	35.8	171	312	4.2
GD11011-N-117	HumanN117 12Jun2014					UofM Heathy	Healthy		61	F	Caucasian	30	2	18.1	38	220	81.4	425	91.2	44	84.6	225	3.7
GD11011-N-121	HumanN121 12Jun2014					UofM Heathy	Healthy		40	F	Caucasian	16	2	63.4	19.9	418	32.5	679	132	77.7	136	261	4.5
GD11011-N-124	HumanN124 12Jun2014					UofM Heathy	Healthy		66	F	Caucasian	18	<1	70.5	17.8	195	20.5	754	252	31.7	20.2	65.2
GD11011-N-140	HumanN140 12Jun2014					UofM Heathy	Healthy		59	F	Caucasian	20	3	8.37	59	32.3	52.2	127	26.9	15.2	155	74.6	1.5
GD11011-N-142	HumanN142 12Jun2014					UofM Heathy	Healthy		20	F	Caucasian	24	2	8.38	35.6	47.3	189	175	21.6	22.7	273	133
GD11011-N-143	HumanN143 12Jun2014					UofM Heathy	Healthy		37	F	Caucasian	17	2	13.2	39.2	171	86.6	592	37.2	42.1	467	522	6.2
GD11011-N-146	HumanN146 12Jun2014					UofM Heathy	Healthy		55	F	Caucasian	23	2	14.3	9.39	133	16	391	50.2	48.3	244	286	3.9
GD11011-N-148	HumanN148 12Jun2014					UofM Heathy	Healthy		42	F	Asian	23	4	7.3	19.8	40.5	10	97.1	16	6.04	76	46.3	1
GD11011-N-149	HumanN149 12Jun2014					UofM Heathy	Healthy		53	F	Caucasian	18	2	10.5	1.38	37.3	17	48.1	17.3	21.7	105	64.5	1.1
GD11011-N-150	HumanN150 12Jun2014					UofM Heathy	Healthy		34	M	Caucasian	21	<1	15.5	19.1	286	11.4	535	28.6	59.3	210	772	8.6
GD11011-N-151	HumanN151 12Jun2014					UofM Heathy	Healthy		18	F	Asian	31	2	3040	66.3	10200	109	17900	2590	944	351	6880	76.7
GD11011-N-152	HumanN152 12Jun2014					UofM Heathy	Healthy		57	M	Caucasian	23	3	2.57	8.78	25.8	48.3	232	15.1	7.48	98.5	95.4	1.8
GD11011-N-153	HumanN153 12Jun2014					UofM Heathy	Healthy		55	F	Caucasian	23	2	5.46	21.6	56.1	58.6	175	13.5	15	296	148	2.3
GD11011-N-155	HumanN155 12Jun2014					UofM Heathy	Healthy		59	F	Caucasian	23	8	4.63	318	106	337	439	20.4	7.65	177	127	4.5
GD11011-N-158	HumanN158 12Jun2014					UofM Heathy	Healthy		53	F	Caucasian	28	6	23.7	9.72	72.8	0.739	123	47	58.2	21.2	174
GD11011-N-159	HumanN159 12Jun2014					UofM Heathy	Healthy		48	F	Caucasian	14	1	57.5	29.3	549	44	651	65	108	208	711	7.4
GD11011-N-160	HumanN160 12Jun2014					UofM Heathy	Healthy		40	F	Asian	23	4	38.2	36.9	227	169	769	88.9	54.5	434	340	7.1
GD11011-N-161	HumanN161 12Jun2014					UofM Heathy	Healthy		58	M	Caucasian	20	4	18.6	14.5	107	23.2	287	36.3	21	367	187	3
GD11011-N-162	HumanN162 12Jun2014					UofM Heathy	Healthy		56	M	Caucasian	27	4	32.7	6.64	110	18.9	264	72.5	32.8	83.3	74	1.7
GD11011-N-163	HumanN163 12Jun2014					UofM Heathy	Healthy		63	M	Caucasian	31	6	3.71	12.8	35	69.1	62.7	8.28	9.37	276	70.9	2.2
GD11011-N-164	HumanN164 12Jun2014					UofM Heathy	Healthy		22	F	Caucasian	17	2	6.66	10.2	12.1	16.6	20.9	20.3	0.611	0	0	<.4
GD11011-N-165	HumanN165 12Jun2014					UofM Heathy	Healthy		23	F	Caucasian	18	<1	14.2	68.5	146	1120	893	67.2	23.4	453	232	6.5
GD11011-N-166	HumanN166 12Jun2014					UofM Heathy	Healthy		53	F	Caucasian	19	1	11.6	2.9	33.1	38.6	321	51.4	49.9	277	282	3.4
GD11011-N-168	HumanN168 12Jun2014					UofM Heathy	Healthy		67	F	Black/Afr Amer	19	5	6.21	15.2	114	129	400	13.8	12	398	319	5.1
GD11011-N-191	HumanN191 12Jun2014					UofM Heathy	Healthy		53	M	Caucasian	11	<1	15	11.2	44	55	168	64.7	16.8	7.69	30.1	0.9
GD11011-N-192	HumanN192 12jun2014					UofM Heathy	Healthy		53	M	Caucasian	20	3	4.71	23.4	46.6	33.7	114	12.9	15.4	183	119
GD11011-N-193	HumanN193 12Jun2014					UofM Heathy	Healthy		66	M	Caucasian	22	3	16	13.7	140	37.5	398	42.6	32.7	112	222
GD11011-N-195	HumanN195 12Jun2014					UofM Heathy	Healthy		48	M	Caucasian	38	6	29.5	9.75	63.3	62.1	128	47.3	7.62	19.6	15.9
GD11011-N-196	HumanN196 13Jun2014					UofM Heathy	Healthy		33	F	Caucasian	21	1	3.27	26.1	50.5	30	175	16.4	16.8	145	135
GD11011-N-197	HumanN197 13Jun2014					UofM Heathy	Healthy		21	F	Caucasian	19	2	6.85	3.96	37.7	13	134	33.9	18.1	85.3	80.4	1.2
GD11011-N-198	HumanN198 13Jun2014					UofM Heathy	Healthy		42	F	Caucasian	22	2	14.9	371	299	260	724	38.8	17.3	223	311
GD11011-N-201	HumanN201 13Jun2014					UofM Heathy	Healthy		56	F	Caucasian	26	6	3.25	69.8	165	67.4	244	7.98	6.07	166	218	3.6
GD11011-N-202	HumanN202 13Jun2014					UofM Heathy	Healthy		55	F	Caucasian	33	3	6.69	12.9	110	25.6	468	32.9	41.3	444	464	5.1
GD11011-N-203	HumanN203 13Jun2014					UofM Heathy	Healthy		67	F	Caucasian	16	2	110	40.9	500	161	1780	352	182	562	1010	9.6
GD11011-N-204	HumanN203 13Jun2014					UofM Heathy	Healthy		41	F	Hispanic	22	2	40	38.8	419	27.6	1190	147	102	210	869	5.8
GD11011-N-207	HumanN207 13Jun2014					UofM Heathy	Healthy		54	F	Caucasian	27	4	3.58	3.4	40.2	6.33	184	16.9	36.2	168	450
GD11011-N-209	HumanN209 13Jun2014					UofM Heathy	Healthy		15	F	Caucasian	14	1	92.2	17.6	875	50.4	1150	149	76.1	176	582
GD11011-N-210	HumanN210 13Jun2014					UofM Heathy	Healthy		60	F	Caucasian	31	5	48.9	82.8	380	194	697	89.5	74.3	671	498
GD11011-N-211	HumanN211 13Jun2014					UofM Heathy	Healthy		63	F	Caucasian	23	1	10.4	11.1	59	57.3	250	30.5	28.7	284	227	3.3
GD11011-N-212	HumanN212 13Jun2014					UofM Heathy	Healthy		51	M	Caucasian	24	2	4.2	32.8	66.2	92.6	401	41.9	23.8	206	254	2.7
GD11011-N-213	HumanN213 13Jun2014					UofM Heathy	Healthy		38	F	Asian	21	1	24	21.6	158	82.2	223	52.1	28.3	219	152
GD11011-N-214	HumanN214 13Jun2014					UofM Heathy	Healthy		72	F	Caucasian	35	6	42.8	58.2	229	110	605	108	52.9	205	361	4.9
GD11011-N-215	HumanN215 13Jun2014					UofM Heathy	Healthy		48	F	Caucasian	26	3	8.65	4.28	82	11.4	384	38.2	20.4	95.8	189
GD11011-N-218	HumanN218 13Jun2014					UofM Heathy	Healthy		55	M	Caucasian	27	11	98.9	29.2	406	200	662	186	85.6	188	311
GD11011-N-219	HumanN219 13Jun2014					UofM Heathy	Healthy		68	F	Caucasian	21	2	21.5	74.2	231	33.7	217	30	17	98	126
GD11011-N-220	HumanN220 13Jun2014					UofM Heathy	Healthy		42	F	Caucasian	20	1	5.41	4.47	98.6	14.3	390	27	28.6	273	371	4.1
GD11011-N-222	HumanN222 13Jun2014					UofM Heathy	Healthy		64	F	Caucasian	31	4	1.24	80.3	13.4	61.4	62.1	11.6	3.59	64.2	19.2	0.8
GD11011-N-223	HumanN223 13Jun2014					UofM Heathy	Healthy		60	F	Caucasian	28	4	13.4	9.8	88.7	17.4	619	93.4	37.3	87.1	232	2.6
GD11011-N-224	HumanN224 13Jun2014					UofM Heathy	Healthy		55	F	Caucasian	27	3	22.8	14.6	240	74.3	1030	104	59.4	486	601	8.3
GD11011-N-225	HumanN225 13Jun2014					UofM Heathy	Healthy		64	F	Caucasian	24	3	7.94	49.6	67.9	30.6	215	36.6	17.1	70.9	103	2.2
GD11011-N-226	HumanN226 13Jun2014					UofM Heathy	Healthy		28	F	Caucasian	17	1	19.4	30.2	122	39.1	432	93.2	48.9	102	201	3.1
GD11011-N-227	HumanN227 13Jun2014					UofM Heathy	Healthy		73	M	Caucasian	26	1	0.998	4.26	8.84	13.2	44.7	15	7.6	58.9	28.5	0.8
GD11011-N-228	HumanN228 13Jun2014					UofM Heathy	Healthy		46	M	Caucasian	22	2	1.18	90.4	38.6	124	115	8.73	2.36	97	27.7	1.6
GD11011-N-233	HumanN233 13Jun2014					UofM Heathy	Healthy		55	F	Caucasian	34	6	8.33	39.6	121	56.7	395	27	8.17	44.1	110	2.5
GD11011-N-234	HumanN234 13Jun2014					UofM Heathy	Healthy		54	M	Caucasian	27	6	7.56	4.43	43.7	12.8	159	27.3	18.4	69.8	107	1.6
GD11011-N-235	HumanN235 13Jun2014					UofM Heathy	Healthy		73	F	Caucasian	17	2	51.6	6.54	167	54.3	336	88.2	82.8	363	403	5.2
GD11011-N-236	HumanN236 13Jun2014					UofM Heathy	Healthy		73	M	Caucasian	18	2	18.9	978	210	1330	1050	83.5	29.7	757	429	10.8
GD11011-N-237	HumanN237 13Jun2014					UofM Heathy	Healthy		43	F	Caucasian	13	2	0.602	4.68	22.4	41.7	97.9	13.2	4.54	124	49.3	1.4
GD11011-N-238	HumanN238 13Jun2014					UofM Heathy	Healthy		64	M	Caucasian	18	6	12.9	33.6	139	212	361	17.8	6.18	215	113	3.5
GD11011-N-239	HumanN239 13Jun2014					UofM Heathy	Healthy		48	M	Caucasian	34	4	15.1	4.49	143	16.3	374	36.4	29.1	118	270	3.1
GD11011-N-240	HumanN240 13Jun2014					UofM Heathy	Healthy		56	F	Caucasian	14	3	0.0466	5.14	8.49	19.9	15.5	2.98	4.3	227	32.8	1.3
GD11011-N-241	HumanN241 13Jun2014					UofM Heathy	Healthy		66	F	Caucasian	24	2	16.8	19.3	68.7	47.7	393	66.7	34.3	270	187	3.1
GD11011-N-242	HumanN242 13Jun2014					UofM Heathy	Healthy		45	F	Caucasian	15	1	< 0	9.99	11	36.9	42.6	4.78	2.29	242	35.8	1.4
GD11011-N-243	HumanN243 13Jun2014					UofM Heathy	Healthy		66	M	Caucasian	30	3	16.9	14.1	94.6	14	144	22.5	1.74	4.14	2.14	1.1
GD11011-N-244	HumanN244 13Jun2014					UofM Heathy	Healthy		51	F	Caucasian	17	1	8.86	12.5	141	67.8	823	63.8	93.7	641	1200	10.4
GD11011-N-246	HumanN246 13Jun2014					UofM Heathy	Healthy		46	M	Caucasian	22	3	0.0836	2.22	5.91	11.6	31.4	4.26	3.13	194	29.9	1.2
GD11011-N-247	HumanN247 13Jun2014					UofM Heathy	Healthy		50	F	Caucasian	12	<1	6.22	2.71	34.6	7.81	111	33.6	30.3	39.2	102	1.5
GD11011-N-248	HumanN248 13Jun2014					UofM Heathy	Healthy		75	F	Caucasian	14	2	24	5.19	56.8	11	117	40.2	34	91.4	127	2
GD11011-N-249	HumanN249 13Jun2014					UofM Heathy	Healthy		48	M	Caucasian	19	1	0.56	50.8	17.5	40.7	93.9	7.95	1.83	71.8	24.2	2.3
GD11011-N-256	HumanN256 13Jun2014					UofM Heathy	Healthy		38	F	Unknown/Other	15	2	66.9	44.2	597	31.4	808	99	126	216	958	8.6
GD11011-N-257	HumanN257 13Jun2014					UofM Heathy	Healthy		46	F	Caucasian	14	3	4.31	7.09	48.8	11.6	233	27.5	21.7	208	181	2.2
GD11011-N-263	HumanN263 13Jun2014					UofM Heathy	Healthy		44	F	Caucasian	16	4	2.42	10.4	39.2	26.4	274	13.2	9.64	112	162	2.1
GD11011-N-264	HumanN264 13Jun2014					UofM Heathy	Healthy		44	F	Caucasian			2.39	20.6	36.1	70.1	148	14.1	14.7	153	128	3.1
GD11011-N-265	HumanN265 13Jun2014					UofM Heathy	Healthy		33	M	Asian	30	3	14.4	8.95	89.4	16.5	250	38	39.2	158	212	2.3
GD11011-N-267	HumanN267 13Jun2014					UofM Heathy	Healthy		59	F	Caucasian	17	14	5.15	28.9	58.2	386	360	27.1	9.04	269	128	4.6
GD11011-N-268	HumanN268 13Jun2014					UofM Heathy	Healthy		48	F	Caucasian	25	3	48.7	7.03	320	40.5	720	149	80.6	71	368	5.6
GD11011-N-271	HumanN271 13Jun2014					UofM Heathy	Healthy		61	M	Caucasian	24	3	4.8	14.3	78	67.9	329	22.6	17.8	226	220	3.5
GD11011-N-272	HumanN272 13Jun2014					UofM Heathy	Healthy		55	F	Caucasian	23	3	4.55	8.23	50.7	54.7	318	22.1	22.5	282	271
GD11011-N-273	HumanN273 13Jun2014					UofM Heathy	Healthy		48	F	Caucasian	24	3	15.5	8.99	125	24.1	451	60.4	27.3	53.5	179	2.4
GD11011-N-278	HumanN278 13Jun2014					UofM Heathy	Healthy		70	F	Caucasian	19	3	47.2	7.12	322	59.5	857	174	227	541	980	9.9
GD11011-N-282	HumanN282 13Jun2014					UofM Heathy	Healthy		75	F	Caucasian	21	5	21	9.87	55.3	11.4	75.2	39.7	30.5	77.9	88.1
GD11011-N-284	HumanN284 13Jun2014					UofM Heathy	Healthy		37	M	Black/Afr Amer	19	2	17.8	26.7	113	29.5	193	37.8	16.8	79.8	68.8
GD11011-N-285	HumanN285 13Jun2014					UofM Heathy	Healthy		69	F	Caucasian	20	3	61.5	19.1	314	13.7	1230	249	112	51.3	467
GD11011-N-286	HumanN286 13Jun2014					UofM Heathy	Healthy		66	F	Black/Afr Amer	16	2	25.4	27	290	23.8	1580	183	31.3	54	258	5.1
GD11011-N-292	HumanN292 13Jun2014					UofM Heathy	Healthy		28	F	Caucasian	27	4	51.5	14.9	128	17.2	326	145	75.9	52.1	154
GD11011-N-293	HumanN293 13Jun2014					UofM Heathy	Healthy		47	M	Caucasian	16	2	15.4	11.5	100	31.9	263	63.4	60.1	309	257	3
GD11011-N-294	HumanN294 13Jun2014					UofM Heathy	Healthy		66	M	Caucasian	16	2	168	9.83	739	49.5	1480	329	274	298	1350	11.8
GD11011-N-296	HumanN296 13Jun2014					UofM Heathy	Healthy		64	F	Black/Afr Amer	20	3	0.344	1810	89.1	1740	125	3.06	2.08	1760	92.5
GD11011-N-297	HumanN297 13Jun2014					UofM Heathy	Healthy		52	F	Caucasian	13	2	1.52	20.3	15.6	161	60.8	12.8	10.2	245	42
GD11011-N-300	HumanN300 13Jun2014					UofM Heathy	Healthy		65	M	Caucasian	31	3	7.63	51.3	37.7	64.4	80.7	18.9	7.32	123	40.6
GD11011-N-301	HumanN301 13Jun2014					UofM Heathy	Healthy		49	M	Bi/Multiracial	31	3	9.19	4.87	59.3	23.8	134	20.7	28	206	158
GD11011-N-302	HumanN302 13Jun2014					UofM Heathy	Healthy		67	F	Caucasian	16	3	8.38	33.1	66.8	292	411	32.8	7.12	121	70.8
GD11011-N-303	HumanN303 13Jun2014					UofM Heathy	Healthy		42	F	Caucasian	24	2	137	9.58	508	15.6	1390	321	134	151	589	6
GD11011-N-305	HumanN305 13Jun2014					UofM Heathy	Healthy		84	F	Caucasian	15	4	18.9	658	137	552	592	80.2	16.7	223	123	6.9
GD11011-N-306	HumanN306 17Jun2014					UofM Heathy	Healthy		27	F	Caucasian	24	3	13.8	185	109	197	516	60.8	30	202	154	3.7
GD11011-N-307	HumanN307 17Jun2014					UofM Heathy	Healthy		54	M	Black/Afr Amer	28	7	11.3	11	109	64.5	714	87.8	16.3	112	97.5	2.9
GD11011-N-308	HumanN308 17Jun2014					UofM Heathy	Healthy		79	F	Caucasian	15	2	63	5.81	431	34.1	1040	107	106	636	1160	9.7
GD11011-N-309	HumanN309 17Jun2014					UofM Heathy	Healthy		43	F	Caucasian	17	3	108	11.1	391	24.8	904	142	138	194	608	6.4
GD11011-N-310	HumanN310 17Jun2014					UofM Heathy	Healthy		68	M	Caucasian	20	1	38.3	48.1	210	41.1	577	145	33.6	41.9	127	2.7
GD11011-N-311	HumanN311 17Jun2014					UofM Heathy	Healthy		67	F	Caucasian	16	2	67.1	293	273	154	699	197	78.9	204	275	5.3
GD11011-N-312	HumanN312 17Jun2014					UofM Heathy	Healthy		23	F	Caucasian	24	<1	20.8	37	136	104	538	60.6	32.6	278	288	3.7
GD11011-N-313	HumanN313 17Jun2014					UofM Heathy	Healthy		34	F	Caucasian	16	1	184	21.9	694	97.8	2210	665	972	844	4070	26
GD11011-N-314	HumanN314 24Jun2014					UofM Heathy	Healthy		51	F	Caucasian	25	1	4	9.01	11.8	16.7	31.4	19.6	7.38	81.7	11.5
GD11011-N-315	HumanN315 24Jun2014					UofM Heathy	Healthy		58	F	Caucasian	28	6	42.7	15.5	201	34.8	544	94.3	90.2	229	398
GD11011-N-317	HumanN317 17Jun2014					UofM Heathy	Healthy		45	F	Caucasian	19	1	155	52	913	106	2740	300	162	283	1320	11.3
GD11011-N-319	HumanN319 17Jun2014					UofM Heathy	Healthy		58	F	Caucasian	21	1	9.91	16	87.7	22.4	306	42	2.76	8.6	8.28	1.1
GD11011-N-323	HumanN323 17Jun2014					UofM Heathy	Healthy		67	M	Caucasian	26	4	19.3	121	115	375	550	53.8	26.7	439	211	3.7
GD11011-N-325	HumanN325 17Jun2014					UofM Heathy	Healthy		54	F	Caucasian	15	2	10.3	17.3	70.7	83.4	227	33.1	56.9	692	354	3.9
GD11011-N-326	HumanN326 17Jun2014					UofM Heathy	Healthy		91	F	Caucasian	16	1	4.34	157	85	280	490	30.4	8.89	208	153	4.2
GD11011-N-328	HumanN328 17Jun2014					UofM Heathy	Healthy		47	M	Caucasian	26	2	33.9	13	207	14.5	524	76.5	86.5	145	463
GD11011-N-329	HumanN329 17Jun2014					UofM Heathy	Healthy		37	F	Caucasian	26	7	8.09	3.1	61.2	18.7	454	36.6	38.2	192	327	3.9
GD11011-N-330	HumanN330 17Jun2014					UofM Heathy	Healthy		20	F	Caucasian	17	1	4.79	82.2	30.3	53.5	113	18.4	4.65	76.6	27.8	1.2
GD11011-N-331	HumanN331 17Jun2014					UofM Heathy	Healthy		22	F	Caucasian	40	3	7.34	7.91	44.5	47	101	13.3	7.47	286	49.3	2.4
GD11011-N-333	HumanN333 17Jun2014					UofM Heathy	Healthy		43	F	Caucasian	22	2	28.4	271	145	682	492	54.2	6.14	73.6	27.9	3.8
GD11011-N-334	HumanN334 17Jun2014					UofM Heathy	Healthy		49	F	Black/Afr Amer	18	1	889	22.4	3340	55.5	2510	676	668	240	3300	27.8
GD11011-N-338	HumanN338 17Jun2014					UofM Heathy	Healthy		49	M	Bi/Multiracial	26	3	40.4	14.1	92.4	6.68	142	38	33	69.2	98.7
GD11011-N-339	HumanN339 13Jun2014					UofM Heathy	Healthy		50	M	Caucasian	15	2	10	165	86.8	344	580	83.7	34.4	216	229	5.3
GD11011-N-340	HumanN340 17Jun2014					UofM Heathy	Healthy		37	F	Caucasian	16	1	27.1	22.5	290	39.1	817	125	20.4	54.5	150
GD11011-N-341	HumanN341 17Jun2014					UofM Heathy	Healthy		49	F	Caucasian	15	1	9.51	7	40.2	14.3	48.3	16.4	6.68	112	32.7	1.1
GD11011-N-342	HumanN342 17Jun2014					UofM Heathy	Healthy		46	F	Caucasian	22	1	24.1	1230	136	1770	1110	156	29.8	597	219	11.3
GD11011-N-343	HumanN343 17Jun2014					UofM Heathy	Healthy		61	F	Caucasian	22	4	22.7	6.43	60.5	16.1	361	77.2	37.8	80.7	128	2.1
GD11011-N-348	HumanN348 24Jun2014					UofM Heathy	Healthy		55	F	Black/Afr Amer	21	3	1.41	2.12	20.5	2.37	25	7.8	4.27	133	38.5
GD11011-N-349	HumanN349 24Jun2014					UofM Heathy	Healthy		41	F	Caucasian	33	3	90.6	38.7	876	36.2	1740	159	65.1	199	567
GD11011-N-351	HumanN351 17Jun2014					UofM Heathy	Healthy		89	F	Caucasian	<11	2	3.15	190	24.5	1190	398	16.5	3.66	341	70.5	6.3
GD11011-N-352	HumanN352 17Jun2014					UofM Heathy	Healthy		87	M	Caucasian	15	2	90.9	323	412	625	840	127	102	889	906	12.4
GD11011-N-355	HumanN355 17Jun2014					UofM Heathy	Healthy		59	M	Caucasian	32	6	5.84	30.7	78	95	271	18.8	2.31	16.1	8.65	1.9
GD11011-N-356	Humann356 17Jun2014					UofM Heathy	Healthy		61	M	Caucasian	15	<1	11.8	41.9	14	58.2	72.4	49	15.7	51.1	10.9	1
GD11011-N-357	HumanN357 17Jun2014					UofM Heathy	Healthy		29	F	Caucasian	14	1	7.98	3.9	37.5	18.6	63.6	14.5	10.2	99.2	41.7	1
GD11011-N-359	HumanN359 17Jun2014					UofM Heathy	Healthy		53	M	Caucasian	26	2	8.68	21	54.2	83.9	218	31.3	15.1	169	90.8	2.2
GD11011-N-360	HumanN360 17Jun2014					UofM Heathy	Healthy		72	M	Caucasian	14	1	63.4	41.3	241	33.4	396	62.3	46.8	147	231
GD11011-N-361	HumanN361 17Jun2014					UofM Heathy	Healthy		31	M	Unknown/Other	32	4	54.3	24.8	500	69.5	1920	168	35.7	98.1	282	8.2
GD11011-N-362	HumanN362 17Jun2014					UofM Heathy	Healthy		57	F	Caucasian	11	2	3.96	3.66	20.5	7.14	108	24.8	13.6	93.3	68.6	1.5
GD11011-N-363	HumanN363 17Jun2014					UofM Heathy	Healthy		70	M	Caucasian	29	4	4.99	11.3	25.3	28.4	82.9	10.1	5.46	114	42.2	1.2
GD11011-N-364	HumanN364 17Jun2014					UofM Heathy	Healthy		65	F	Black/Afr Amer	<11	4	18.6	33.8	70.5	60.2	88.1	15.3	11.6	179	74.6	2
GD11011-N-365	HumanN365 13Jun2014					UofM Heathy	Healthy		59	M	Caucasian	17	<1	19.5	11.1	113	24.6	203	46.2	17.6	97.8	94.2	2
GD11011-N-368	HumanN368 13Jun2014					UofM Heathy	Healthy		62	M	Caucasian	30	5	2.57	4.51	10.5	12.6	36.9	14.1	10.3	155	34	1.2
GD11011-N-369	HumanN369 17Jun2014					UofM Heathy	Healthy		31	F	Asian	23	3	83.8	231	729	273	3360	236	57.7	168	746	12.1
GD11011-N-371	HumanN371 17Jun2014					UofM Heathy	Healthy		53	F	Caucasian	21	5	6.63	10.5	61.9	29.5	286	38	24.2	194	136	3.4
GD11011-N-372	HumanN372 17Jun2014					UofM Heathy	Healthy		76	M	Caucasian	11	1	27.1	513	451	538	1160	90.7	8.7	126	89	13
GD11011-N-373	HumanN373 17Jun2014					UofM Heathy	Healthy		69	F	Caucasian	24	3	10.4	20.6	90.5	80.2	464	47.3	12.9	241	110	4.2
GD11011-N-374	HumanN374 24Jun2014					UofM Heathy	Healthy		71	F	Caucasian	19	1	58.9	41.1	238	99	777	103	78.2	310	444
GD11011-N-381	HumanN381 13Jun2014					UofM Heathy	Healthy		40	F	Black/Afr Amer	16	1	7.63	3.43	41.5	30.2	178	53.7	35.6	176	124	2.6
GD11011-N-383	HumanN383 17Jun2014					UofM Heathy	Healthy		39	F	Caucasian	23	<1	27.7	65.8	311	166	815	89.6	48.5	84.8	415	4.8
GD11011-N-384	HumanN384 17Jun2014					UofM Heathy	Healthy		35	M	Caucasian	27	2	3.25	80.3	34.8	481	471	20.2	0	238	0	3.2
GD11011-N-410	HumanN410 24Jun2014					UofM Heathy	Healthy		55	M	Caucasian	19	2	2.32	28	5.71	26.5	12.4	6.18	12	485	55.9
GD11011-N-412	HumanN412 17Jun2014					UofM Heathy	Healthy		38	M	Caucasian	36	4	13.6	91.3	120	122	239	31.9	25.7	292	167	3.3
GD11011-N-413	HumanN413 17Jun2014					UofM Heathy	Healthy		40	F	Caucasian	30	2	36.2	25	166	17.4	319	130	61.6	41.9	204
GD11011-N-414	HumanN414 17Jun2014					UofM Heathy	Healthy		72	F	Caucasian	29	3	201	19.9	529	35.3	362	133	67.8	137	283	5.5
GD11011-N-417	HumanN417 17Jun2014					UofM Heathy	Healthy		66	M	Caucasian	15	2	5.64	15.7	14.6	23.7	66.9	16.8	3.39	31.5	2.14
GD11011-N-418	HumanN418 17Jun2014					UofM Heathy	Healthy		34	M	Caucasian	31	<1	14.9	14.5	155	65.9	693	50.5	41	265	445
GD11011-N-420	HumanN420 17Jun2014					UofM Heathy	Healthy		75	M	Caucasian	26	2	106	21.5	831	9.64	1450	129	156	165	1450
GD11011-N-422	HumanN422 17Jun2014					UofM Heathy	Healthy		47	F	Caucasian	21	2	3.42	6.59	27.5	12	70	7.09	8.03	90.5	74	1.6
GD11011-N-424	HumanN424 17Jun2014					UofM Heathy	Healthy		67	M	Caucasian	29	4	6.12	19.4	32.8	28.4	214	29.9	11.8	141	116
GD11011-N-425	HumanN425 17Jun2014					UofM Heathy	Healthy		58	F	Pacific Island	21	3	557	58.4	2120	87.1	1980	208	241	695	3000	23.3
GD11011-N-427	HumanN427 17Jun2014					UofM Heathy	Healthy		38	F	Caucasian	26	7	51.2	16.8	134	231	1170	313	230	601	769
GD11011-N-428	HumanN428 17Jun2014					UofM Heathy	Healthy		69	M	Caucasian	<11	4	90.7	22.5	195	12.3	151	60.8	67.3	146	175	1.9
GD11011-N-429	HumanN429 17Jun2014					UofM Heathy	Healthy		73	F	Caucasian	26	4	2.52	54.3	15.7	139	87.4	9.18	8.4	499	135	4.2
GD11011-N-430	HumanN430 17Jun2014					UofM Heathy	Healthy		36	F	Caucasian	13	1	7.29	6.61	27.1	71.6	77.6	19.5	33.6	388	117	2.8
GD11011-N-432	HumanN432 17Jun2014					UofM Heathy	Healthy		55	M	Caucasian	32	7	6.68	18.2	45.3	54.2	256	33.4	11.9	118	74.5	1.7
GD11011-N-433	HumanN433 17Jun2014					UofM Heathy	Healthy		51	F	Caucasian	24	3	346	79.5	528	1300	2090	668	2.15	11.8	0	8.5
GD11011-N-434	HumanN434 17Jun2014					UofM Heathy	Healthy		45	F	Caucasian	30	1	52.9	10.7	303	14.7	1030	148	57.7	135	288	5.5
GD11011-N-435	HumanN435 17Jun2014					UofM Heathy	Healthy		18	F	Caucasian	34	6	32.9	12.9	130	54.3	338	113	28.8	96.3	77.9	2
GD11011-N-438	HumanN438 17Jun2014					UofM Heathy	Healthy		46	F	Caucasian	25	4	23.5	441	296	349	839	56.7	65.6	896	1040	12.6
GD11011-N-439	HumanN439 17Jun2014					UofM Heathy	Healthy		21	F	Caucasian	18	1	8.21	15.3	45.7	31.7	111	25.6	6.46	104	24.8	1.2
GD11011-N-440	HumanN440 17Jun2014					UofM Heathy	Healthy		42	M	Caucasian	14	2	5.23	211	33.2	98.2	74.6	14.8	11.5	321	91.2	3.3
GD11011-N-441	HumanN441 17Jun2014					UofM Heathy	Healthy		58	M	Caucasian	30	3	197	71.2	1430	161	1930	272	235	438	2180	21.9
GD11011-N-442	HumanN442 17Jun2014					UofM Heathy	Healthy		53	M	Caucasian	19	<1	7.65	64.4	89.3	71.1	419	31.4	8.12	42.1	73.6
GD11011-N-443	HumanN443 17Jun2014					UofM Heathy	Healthy		17	F	Caucasian	14	3	6.94	12.7	50.6	48.5	321	25.9	23.5	157	267	3.7
GD11011-N-444	HumanN444 17Jun2014					UofM Heathy	Healthy		70	M	Caucasian	34	6	15.6	9.92	130	9.28	198	25.5	13.1	89.3	70.2	2
GD11011-N-445	HumanN445 17Jun2014					UofM Heathy	Healthy		28	M	Native American	22	1	35.4	78.7	102	241	487	117	13.6	63.4	44.4	2.6
GD11011-N-448	HumanN448 17Jun2014					UofM Heathy	Healthy		34	F	Caucasian	16	3	8.31	13.2	96.4	27	483	43.3	44.5	161	442	4.2
GD11011-N-449	HumanN449 17Jun2014					UofM Heathy	Healthy		13	F	Caucasian	18	2	7.34	25.4	101	48.3	537	25	13.1	104	217	3.1
GD11011-N-453	HumanN453 17Jun2014					UofM Heathy	Healthy		30	M	Unknown/Other	35	4	108	107	599	74.8	1500	231	87.5	97.5	497	8.6
GD11011-N-454	HumanN454 17Jun2014					UofM Heathy	Healthy		85	M	Caucasian	28	2	7.75	151	58.6	126	331	31.4	20	309	223	4.7
GD11011-N-455	HumanN455 17Jun2014					UofM Heathy	Healthy		36	F	Caucasian	27	7	7.38	222	60.5	432	152	14.2	10.5	438	90.4	4
GD11011-N-457	HumanN457 18Jun2014					UofM Heathy	Healthy		52	F	Caucasian	14	1	87.5	14.5	479	21.7	1630	304	84.4	77	478	7.8
GD11011-N-458	HumanN458 18Jun2014					UofM Heathy	Healthy		48	M	Caucasian	16	2	5.31	11.1	59.6	10.7	95.7	13.4	10.4	132	84.1	1.6
GD11011-N-459	HumanN459 18Jun2014					UofM Heathy	Healthy		65	F	Black/Afr Amer	26	6	34.3	7.7	59.6	30.9	45.8	17.1	43.5	364	102	2.5
GD11011-N-460	HumanN460 18Jun2014					UofM Heathy	Healthy		70	F	Caucasian	19	2	3.57	5.61	6.43	9.1	22.4	8.45	8.07	143	22.6	1
GD11011-N-461	HumanN461 18Jun2014					UofM Heathy	Healthy		37	M	Asian	17	3	7.54	41.7	157	92	279	13.1	2.32	25.5	19.1	1.6
GD11011-N-463	HumanN463 18Jun2014					UofM Heathy	Healthy		22	F	Caucasian	17	1	7.29	18.2	79.1	12.3	314	23.6	31.3	91.9	328	2.9
GD11011-N-464	HumanN464 18Jun2014					UofM Heathy	Healthy		75	F	Caucasian	15	1	13.7	90.4	188	184	1490	87.2	17	91.9	224	6.6
GD11011-N-465	HumanN465 18Jun2014					UofM Heathy	Healthy		84	F	Caucasian	22	2	19.9	8.6	117	24.6	400	60.3	28.9	148	180	3.5
GD11011-N-499	HumanN499 27Jun2014					UofM Heathy	Healthy		63	M	Caucasian	24	3	6.31	10.8	42.9	7.97	181	34.4	9.3	46.8	78.7	1.2
GD11011-N-500	HumanN500 27Jun2014					UofM Heathy	Healthy		58	F	Caucasian	32	10	46.5	154	386	179	1320	136	106	582	1220	12.8
GD11011-N-501	HumanN501 27Jun2014					UofM Heathy	Healthy		54	F	Caucasian	26	4	29.1	57.7	160	49.9	454	149	42.6	59.5	162
GD11011-N-502	HumanN502 27Jun2014					UofM Heathy	Healthy		23	M	Caucasian	18	3	61.8	31.2	448	24	991	142	70.3	254	536	7
GD11011-N-504	HumanN504 27Jun2014					UofM Heathy	Healthy		60	F	Black/Afr Amer	20	2	35.2	20.2	108	16.3	158	46.8	28.2	98.7	126
GD11011-N-505	HumanN505 27Jun2014					UofM Heathy	Healthy		45	F	Caucasian	21	2	30.2	11.7	169	67.5	604	82.3	112	450	1020	7.1
GD11011-N-507	HumanN507 27Jun2014					UofM Heathy	Healthy		51	M	Caucasian	17	2	8.02	387	76	301	170	23.7	3.49	101	24.7	3.2
GD11011-N-509	HumanN509 27Jun2014					UofM Heathy	Healthy		20	F	Caucasian	24	1	8.14	14.4	50.8	127	171	33	3.85	20.1	12.7	1.2
GD11011-N-512	HumanN512 27Jun2014					UofM Heathy	Healthy		58	F	Caucasian	15	2	102	13.6	281	20.4	307	75.4	41.9	136	189	3.2
GD11011-N-519	HumanN519 27Jun2014					UofM Heathy	Healthy		41	M	Caucasian	32	3	24	16.9	171	23.3	672	78	25.1	92.2	198	3.2
GD11011-N-523	HumanN523 27Jun2014					UofM Heathy	Healthy		31	F	Caucasian	17	1	76.3	8.12	83.2	16.7	264	287	14.6	2.31	17.3	1.8
GD11011-N-524	HumanN524 27Jun2014					UofM Heathy	Healthy		71	F	Caucasian	16	3	4.05	2.53	21.6	1.48	108	14.3	7.34	65	42.6	0.9
GD11011-N-525	HumanN525 27Jun2014					UofM Heathy	Healthy		44	M	Caucasian	24	1	5.33	65.3	42.2	53.6	140	21.5	14.1	153	112	2
GD11011-N-526	HumanN526 18Jun2014					UofM Heathy	Healthy		32	F	Caucasian	37	11	13.8	152	131	177	451	30.3	9.13	79.5	100	3.4
GD11011-N-527	HumanN527 18Jun2014					UofM Heathy	Healthy		25	F	Caucasian	21	4	14.1	19.3	66.4	84.2	238	50.9	46	400	210
GD11011-N-528	HumanN528 18Jun2014					UofM Heathy	Healthy		46	F	Caucasian	19	1	26.1	8.14	207	15.4	678	66.4	27.6	34	231	3.4
GD11011-N-529	HumanN529 18Jun2014					UofM Heathy	Healthy		55	F	Caucasian	26	16	8.89	41.5	71.5	345	233	31.7	20	595	187	5.2
GD11011-N-530	HumanN530 18Jun2014					UofM Heathy	Healthy		38	F	Caucasian	17	2	64.2	45.9	430	120	1420	191	20.3	43.7	119	6.3
GD11011-N-532	HumanN532 18Jun2014					UofM Heathy	Healthy		87	F	Caucasian	14	2	34.5	79.1	155	85.1	228	54.2	35.3	178	147	3.2
GD11011-N-533	HumanN533 18Jun2014					UofM Heathy	Healthy		44	M	Caucasian	24	1	10.9	34.6	82.4	49	294	42.8	8.27	32.4	60.8	1.9
GD11011-N-534	HumanN534 18Jun2014					UofM Heathy	Healthy		32	F	Caucasian	14	3	8.51	30.5	231	215	929	28.3	14.5	689	412
GD11011-N-535	HumanN535 18Jun2014					UofM Heathy	Healthy		47	F	Caucasian	25	4	8.01	57.9	21.6	560	333	50.1	3.55	40.5	8.79	3
GD11011-N-536	HumanN536 18Jun2014					UofM Heathy	Healthy		40	F	Black/Afr Amer	20	1	90.7	16.1	281	13.5	1110	345	57.2	19.1	109	4.3
GD11011-N-537	HumanN537 18Jun2014					UofM Heathy	Healthy		40	F	Caucasian	17	1	3.72	25.8	45.5	230	614	22.3	11.8	572	275	5.3
GD11011-N-538	HumanN538 18Jun2014					UofM Heathy	Healthy		40	F	Caucasian	15	1	11.5	219	65.8	149	263	31.5	14.2	233	96.7	3.7
GD11011-N-539	HumanN539 18Jun2014					UofM Heathy	Healthy		54	M	Caucasian	17	1	7.77	53.3	35.1	85.3	179	15.7	8.29	141	102	2.1
GD11011-N-540	HumanN540 18Jun2014					UofM Heathy	Healthy		63	F	Caucasian	30	5	19.6	13.9	68.9	65.8	88.2	30	12.2	188	47.8	1.6
GD11011-N-542	HumanN542 18Jun2014					UofM Heathy	Healthy		33	F	Caucasian	22	1	9.47	5.86	102	18.9	847	54.3	43.7	169	439	4
GD11011-N-543	HumanN543 18Jun2014					UofM Heathy	Healthy		55	F	Caucasian	20	3	1.9	6.48	8.59	26.2	130	7.73	4.95	125	73
GD11011-N-544	HumanN544 18Jun2014					UofM Heathy	Healthy		38	M	Caucasian	23	5	4.18	41.7	18.9	90.4	68.3	8.82	4.62	261	55.1	2.1
GD11011-N-545	HumanN545 18Jun2014					UofM Heathy	Healthy		68	M	Caucasian	16	3	3.91	4	17.2	6.5	125	12.9	4.08	27.9	32.3	1.1
C1	Human Normal C1 1 27Jun2014					B4501034	Healthy		47	MALE	WHITE			50.1	9.27	271	14.4	341	93.7	66.4	91.1	202
C2	Human Normal C1 2 27Jun2014					B4501034	Healthy		47	MALE	ASIAN			5.19	3.41	31.2	5.42	70.1	16.7	6.45	38.7	21.3
C3	Human Normal C1 3 27Jun2014					B4501034	Healthy		52	MALE	WHITE			5.51	3.85	35.7	15.6	72.1	21.5	11.8	176	51.9
C4	Human Normal C1 4 27Jun2014					B4501034	Healthy		35	MALE	OTHER			66.9	177	630	157	1930	129	110	279	1520
C5	Human Normal C1 5 27Jun2014					B4501034	Healthy		53	FEMALE	OTHER			17.3	98.6	92.3	63.9	354	29.4	41.9	206	357
C6	Human Normal C1 6 27Jun2014					B4501034	Healthy		38	FEMALE	WHITE			1.52	2.93	11.2	4.81	43.1	7.25	8.1	108	39.1
C7	Human Normal C1 7 27Jun2014					B4501034	Healthy		49	MALE	BLACK			14.1	14.2	135	20.8	319	51.3	41.1	192	288
C8	Human Normal C1 8 27Jun2014					B4501034	Healthy		49	MALE	WHITE			17.4	11.6	74.9	11.7	145	36.2	18.9	99.4	74.2
C9	Human Normal C1 9 27Jun2014					B4501034	Healthy		46	FEMALE	BLACK			55.3	14.7	194	38.6	222	52.3	8.81	31.4	24.2
C10	Human Normal C1 10 27Jun2014					B4501034	Healthy		45	MALE	BLACK			43.4	62.9	486	401	1530	161	29.9	225	231
C11	Human Normal C1 11 27Jun2014					B4501034	Healthy		39	MALE	BLACK			8.35	17.7	93.5	15.9	610	60.9	22.5	48.9	155
C12	Human Normal C1 12 27Jun2014					B4501034	Healthy		35	MALE	BLACK			3.36	24.9	26.9	10.8	59.5	13.4	3.72	53.4	10.9
C13	Human Normal C1 13 27Jun2014					B4501034	Healthy		47	MALE	BLACK			5.14	15.3	23.2	20.9	113	27	10.8	69.5	41.6
C14	Human Normal C1 14 27Jun2014					B4501034	Healthy		26	FEMALE	BLACK			16.6	15	134	5.85	431	56.7	31.6	46.8	207
C15	Human Normal C1 15 27Jun2014					B4501034	Healthy		31	MALE	OTHER			12	7.99	34	0	51	32.1	8.38	8.43	10.7
C16	Human Normal C1 16 27Jun2014					B4501034	Healthy		26	MALE	OTHER			6.48	69.9	253	83.5	342	15.9	4.06	62.2	77.4
C17	Human Normal C1 17 27Jun2014					B4501034	Healthy		26	FEMALE	OTHER			14.5	36.3	69.2	116	130	21.9	13.6	284	112
C18	Human Normal C1 18 27Jun2014					B4501034	Healthy		33	FEMALE	OTHER			6.97	8.91	66.4	35.3	232	31.5	40.9	297	349
C19	Human Normal C1 19 27Jun2014					B4501034	Healthy		43	MALE	WHITE			2.95	16.4	34.7	53.1	210	8.98	9.97	382	197
C20	Human Normal C1 20 27Jun2014					B4501034	Healthy		47	FEMALE	OTHER			9.36	6.3	37.6	19.9	156	55.5	48.3	178	126
C21	Human Normal C1 21 27Jun2014					B4501034	Healthy		30	MALE	OTHER			2.76	14.7	34	33.3	139	13.5	9.88	305	106
C22	Human Normal C1 22 27Jun2014					B4501034	Healthy		40	MALE	BLACK			8.87	19.7	95.3	179	114	16.1	9.62	237	69.8
C23	Human Normal C1 23 27Jun2014					B4501034	Healthy		44	FEMALE	OTHER			33.7	38.2	200	61.7	513	75.5	33.6	100	202
C24	Human Normal C1 24 27Jun2014					B4501034	Healthy		35	MALE	OTHER			4.94	12.9	46.5	467	515	39.4	1.7	0	0
C25	Human Normal C1 25 27Jun2014					B4501034	Healthy		43	MALE	OTHER			7.31	37.4	129	215	531	32.4	2.26	21.7	5.45
C26	Human Normal C1 26 27Jun2014					B4501034	Healthy		30	FEMALE	OTHER			3.52	9.24	34.6	11	42.9	9.55	6.6	167	36.6
C27	Human Normal C1 27 27Jun2014					B4501034	Healthy		24	FEMALE	BLACK			36.7	285	402	325	918	120	35.6	115	307
Human Serum Donor#12162 F	Human Serum Donor#12162 F						Healthy		46	F	Asian	18	3	4.94	175	64.1	220	307	33.6	2.75	90	25.3	2.6
Human Serum Donor#11994 F	Human Serum Donor#11994 F						Healthy		35	F	Asian	14	4	6.42	21	130	284	1020	46.9	9.53	225	196	4.7
Human Serum Donor#895 F	Human Serum Donor#895 F						Healthy		38	F	Asian	17	3	4	16.7	27.7	209	394	35.2	7.31	111	73.2	2.4
Human Serum Donor#11760F	Human Serum Donor#11760F						Healthy		49	F	Asian	52	8	51.6	160	185	275	164	61.3	18	81.6	48.7	2.6
Human Serum Donor#746 F	Human Serum Donor#746 F						Healthy		52	F	Asian	34	7	34.8	274	161	404	560	87.1	16.9	156	129	4.7
Human Serum Donor#12152 F	Human Serum Donor#12152 F						Healthy		43	F	Asian	22	9	5.06	108	62.5	111	339	29.6	9.25	168	137	2.9
Human Serum Donor#12150 F	Human Serum Donor#12150 F						Healthy		47	F	Asian	17	4	6.09	11.3	35	75.1	89	13.2	3.44	176	42.6	1.5
Human Serum Donor#12159 F	Human Serum Donor#12159 F						Healthy		36	F	Asian	38	9	30.1	98.5	266	556	1400	147	0	260	0	6.3
Human Serum Donor#12157 F	Human Serum Donor#12157 F						Healthy		35	F	Asian	8	2	6.55	8.53	30.6	81.9	251	28.9	6.73	37.2	45.3	2.9
Human Serum Donor#11532 F	Human Serum Donor#11532 F						Healthy		28	F	Asian	19	4	107	6.56	169	14.5	336	270	53.3	38.8	45.3	2.3
Human Serum Donor#929 F	Human Serum Donor#929 F						Healthy		26	F	Asian	16	3	31.3	9.57	107	41.4	381	46	19.2	52.1	108	1.8
Human Serum Donor#11879 F	Human Serum Donor#11879 F						Healthy		42	F	Asian	13	3	6.99	64.4	109	111	769	41.2	12.1	82.4	185	3.4
Human Serum Donor#12072 M	Human Serum Donor#12072 M						Healthy		33	M	Asian	17	1	8.19	12.6	71	60.4	140	30	10.4	73.8	49.4	1.3
Human Serum Donor#771 F	Human Serum Donor#771 F						Healthy		63	F	Asian	22	7	16.2	118	244	380	682	91.6	17.6	293	224	5.5
Human Serum Donor#11776 F	Human Serum Donor#11776 F						Healthy		44	F	Asian	11	<1	3.59	27.4	34	102	250	19.3	7.48	127	117	2
Human Serum Donor#820 F	Human Serum Donor#820 F						Healthy		42	F	Asian	19	2	24.5	27.3	110	132	144	28.8	23.7	246	121	2.5
Human Serum Donor#652 F	Human Serum Donor#652 F						Healthy		36	F	Asian	19	2	52.1	89.7	595	571	1390	153	93.1	604	784	11.6
Human Serum Donor#12166 F	Human Serum Donor#12166 F						Healthy		54	F	Asian	23	6	5.71	14.3	42.3	255	184	34.4	17.9	150	92.5	1.9
Human Serum Donor#940 M	Human Serum Donor#940 M						Healthy		35	M	Asian	23	1	24.7	239	165	443	483	92.5	52	440	259	5.6
Human Serum Donor#12148 M	Human Serum Donor#12148 M						Healthy		53	M	Asian	21	2	148	77.9	1040	1250	4650	971	3.22	17.6	25.3	18.1
Human Serum Donor#12146 M	Human Serum Donor#12146 M						Healthy		47	M	Asian	25	5	13.7	32.6	174	117	644	89	51.5	327	440	5.1
Human Serum Donor#12143 M	Human Serum Donor#12143 M						Healthy		33	M	Asian	24	3	4.89	125	53.3	1370	247	38.9	0.73	788	0	3
Human Serum Donor#842 M	Human Serum Donor#842 M						Healthy		44	M	Asian	20	3	12.8	363	118	808	821	60.7	4.02	111	36.5	5.8
Human Serum Donor#11784 M	Human Serum Donor#11784 M						Healthy		36	M	Asian	29	4	8.44	19.6	112	520	695	50.5	0.826	276	0	2.6
Human Serum Donor#12163 M	Human Serum Donor#12163 M						Healthy		48	M	Asian	20	7	7.16	21.6	121	161	334	47.4	20.4	141	198	2.9
Human Serum Donor#12140 M	Human Serum Donor#12140 M						Healthy		22	M	Asian	25	1	13.1	14.7	169	101	712	74.1	19	78.3	148	4.4
Human Serum Donor#12156M	Human Serum Donor#12156M						Healthy		48	M	Asian	27	5	3.34	26.6	48	81	241	11.5	4.87	290	101	2.6
Human Serum Donor#12158 M	Human Serum Donor#12158 M						Healthy		46	M	Asian	18	3	46.8	26.7	316	262	1110	136	81.5	266	663	7.4
Human Serum Donor#12153 M	Human Serum Donor#12153 M						Healthy		51	M	Asian	38	9	374	79.9	2190	374	3890	791	342	594	1980	26.3
Human Serum Donor#12155M	Human Serum Donor#12155M						Healthy		33	M	Asian	18	3	66.1	48.3	620	441	1150	106	93.2	341	0	8.5
Human Serum Donor#12160 M	Human Serum Donor#12160 M						Healthy		37	M	Asian	23	2	12.8	24.7	66.3	321	120	44	0.988	199	0	1.2
Human Serum Donor#12151 M	Human Serum Donor#12151 M						Healthy		48	M	Asian	18	3	22.5	20.5	204	118	382	58	22.5	288	159	4.6
Human Serum Donor#12161 M	Human Serum Donor#12161 M						Healthy		50	M	Asian	16	3	13.9	66.6	74.8	115	205	44.5	48	413	242	4
Human Serum Donor# 12164 M	Human Serum Donor# 12164 M						Healthy		49	M	Asian	17	1	32.1	13.5	151	283	743	143	7.68	9.69	19.9	3.2

## Sheet: General info-hepatic injury
S4 Table General Information for Subjects with Hepatic Injury
Sample ID	Diagnosis Group	Age	Gender	Ethnicity	ALT	AST	TBIL	GLDH	Antibiotics Y/N
LI-001	Liver Transplant	2	M	Caucasian	651	417	167	167	N
LI-002	Liver Transplant	2	M	Caucasian	16	24	0.1	1	N
LI-003	Liver Transplant	2	M	Caucasian	16	23	0.2	2	N
LI-004	Cirrhosis & Liver Injury	5	M	Caucasian	512	1645	0.5	335	N
LI-005	Cirrhosis & Liver Injury	5	M	Caucasian	2055	4891	0.9	1001	N
LI-006	Cirrhosis & Liver Injury	11	M	Caucasian	786	453	0.6	36	N
LI-007	Cirrhosis & Liver Injury	11	M	Caucasian	859	441	0.5	30	N
LI-008	Cirrhosis & Liver Injury	11	M	Caucasian	492	264	0.6	13	N
LI-009	APAP Overdose	14	F	Caucasian	3953	1115	72	527	N
LI-010	CAD-CHD	14	F	Caucasian	1012	367	1.2	241	N
LI-011	CAD-CHD	14	F	Caucasian	715	143	0.8	61	N
LI-012	CAD-CHD	14	F	Caucasian	426	104	0.5	15	N
LI-013	Other	16	F	Caucasian	478	446	0.5	61	N
LI-014	Other	16	F	Caucasian	48	39	0.2	5	N
LI-015	Liver Transplant	17	F	Unknown	419	556	10.3	25	N
LI-016	Liver Transplant	17	F	Unknown	359	437	15.3	12	N
LI-017	Liver Transplant	17	F	Unknown	393	811	7.7	135	N
LI-018	Liver Transplant	17	F	Unknown	227	144	7.8	160	N
LI-019	Liver Transplant	17	F	Unknown	145	54	3.7	81	N
LI-020	Liver Transplant	17	F	Unknown	107	39	3	33	N
LI-021	Cirrhosis & Liver Injury	17	M	Caucasian	705	3473	34.6	1990	Y
LI-022	Cirrhosis & Liver Injury	17	M	Caucasian	770	4693	50.5	2335	Y
LI-023	Cirrhosis & Liver Injury	17	M	Caucasian	704	3676	51.1	2873	Y
LI-024	Cirrhosis & Liver Injury	17	M	Caucasian	450	1932	55.1	1657	Y
LI-025	Cirrhosis & Liver Injury	17	M	Caucasian	322	1355	53.6	1277	Y
LI-026	Cirrhosis & Liver Injury	17	M	Caucasian	306	1044	55.9	775	Y
LI-027	Cirrhosis & Liver Injury	20	F	Caucasian	588	537	4.5	20	Y
LI-028	Other	20	M	Caucasian	606	452	2.5	52	N
LI-029	Liver Transplant	21	F	Caucasian	788	1730	19.8	325	N
LI-030	Liver Transplant	21	F	Caucasian	1100	1620	20.3	453	N
LI-031	Liver Transplant	21	F	Caucasian	1290	1810	21	606	N
LI-032	Liver Transplant	21	F	Caucasian	1192	918	21.9	307	N
LI-033	Liver Transplant	21	F	Caucasian	997	618	15.6	198	N
LI-034	Cirrhosis & Liver Injury	21	M	Caucasian	487	237	1.1	27	N
LI-035	Cirrhosis & Liver Injury	21	M	Caucasian	363	142	1.1	12	N
LI-036	Cirrhosis & Liver Injury	21	M	Caucasian	203	53	1.3	3	N
LI-037	Cirrhosis & Liver Injury	21	M	Caucasian	160	35	1.4	1	N
LI-038	Cirrhosis & Liver Injury	21	M	Caucasian	57	18	1.3	1	N
LI-039	CAD-CHD	22	F	Black/Afr Amer	447	769	0.4	423	N
LI-040	CAD-CHD	22	F	Black/Afr Amer	16	22	0.4	2	N
LI-041	CAD-CHD	22	F	Black/Afr Amer	13	14	0.3	3	N
LI-042	Cirrhosis & Liver Injury	23	F	Caucasian	1727	1428	1.9	118	N
LI-043	Cirrhosis & Liver Injury	23	F	Caucasian	1795	1502	2.2	100	N
LI-044	Cirrhosis & Liver Injury	23	F	Caucasian	1596	1104	2.3	103	N
LI-045	Liver Transplant	23	M	Black/Afr Amer	212	233	13.4	19	N
LI-046	Liver Transplant	23	M	Black/Afr Amer	212	227	14.3	23	N
LI-047	Liver Transplant	23	M	Black/Afr Amer	235	249	23	13	N
LI-048	Liver Transplant	23	M	Black/Afr Amer	202	190	25.3	4	N
LI-049	Liver Transplant	23	M	Black/Afr Amer	200	171	30.2	14	N
LI-050	APAP Overdose	24	M	Unknown	4178	901	3.4	113	Y
LI-051	APAP Overdose	24	M	Unknown	2853	354	1.9	57	Y
LI-052	Other	25	F	Caucasian	482	887	0.5	47	Y
LI-053	Other	25	F	Caucasian	338	340	0.3	13	Y
LI-054	Cirrhosis & Liver Injury	25	F	Caucasian	578	441	0.9	32	N
LI-055	Other	25	F	Caucasian	50	30	0.3	12	Y
LI-056	Cirrhosis & Liver Injury	25	M	Caucasian	427	201	4.4	250	N
LI-057	Cirrhosis & Liver Injury	25	M	Caucasian	139	64	3.6	36	N
LI-058	Other	25	M	Caucasian	615	619	0.5	1227	Y
LI-059	Other	25	M	Caucasian	358	119	0.4	390	Y
LI-060	Other	25	M	Caucasian	227	40	0.3	185	Y
LI-061	Other	25	M	Caucasian	61	16	0.1	17	Y
LI-062	Cirrhosis & Liver Injury	25	M	Caucasian	98	90	1.9	13	N
LI-063	Cirrhosis & Liver Injury	25	M	Caucasian	809	503	0.6	1487	N
LI-064	Other	26	M	Caucasian	512	465	0.8	136	N
LI-065	Other	26	M	Caucasian	27	21	0.5	4	N
LI-066	Other	28	F	Caucasian	645	563	0.9	191	N
LI-067	Other	28	F	Caucasian	1110	1112	N.A.	420	N
LI-068	APAP Overdose	29	F	Unknown	1663	2237	5.4	867	N
LI-069	Hepatic Carcinoma	30	F	Caucasian	611	570	0.3	59	N
LI-070	APAP Overdose	30	M	Caucasian	800	135	0.3	475	N
LI-071	APAP Overdose	30	M	Caucasian	473	56	0.3	216	N
LI-072	APAP Overdose	30	M	Caucasian	307	34	0.3	97	N
LI-073	APAP Overdose	30	M	Caucasian	160	19	0.2	24	N
LI-074	CAD-CHD	30	M	Caucasian	2046	1030	80	288	N
LI-075	Cirrhosis & Liver Injury	31	F	Caucasian	2467	2974	88	451	N
LI-076	Cirrhosis & Liver Injury	31	F	Caucasian	2117	2042	76	282	N
LI-077	Cirrhosis & Liver Injury	31	F	Caucasian	1400	765	77	56	N
LI-078	Cirrhosis & Liver Injury	31	F	Caucasian	920	336	20.5	34	N
LI-079	Cirrhosis & Liver Injury	31	F	Caucasian	579	223	15.5	19	N
LI-080	Cirrhosis & Liver Injury	31	F	Caucasian	483	273	13.8	35	N
LI-081	Cirrhosis & Liver Injury	31	F	Caucasian	769	810	31.8	37	N
LI-082	Cirrhosis & Liver Injury	31	F	Caucasian	794	774	34.9	33	N
LI-083	Cirrhosis & Liver Injury	31	F	Caucasian	728	608	35.1	25	N
LI-084	Cirrhosis & Liver Injury	31	F	Caucasian	488	311	28.3	11	N
LI-085	Cirrhosis & Liver Injury	31	F	Caucasian	402	478	0.7	312	N
LI-086	Cirrhosis & Liver Injury	31	F	Caucasian	561	508	1.4	329	N
LI-087	Cirrhosis & Liver Injury	32	F	Caucasian	3734	9696	0.9	4646	N
LI-088	Liver Transplant	33	F	Caucasian	137	76	2	23	N
LI-089	Liver Transplant	33	F	Caucasian	121	49	1.4	15	N
LI-090	Liver Transplant	33	F	Caucasian	134	57	106	14	N
LI-091	Liver Transplant	33	F	Caucasian	74	28	1.6	7	N
LI-092	Liver Transplant	33	F	Caucasian	41	21	1.5	5	N
LI-093	Liver Transplant	33	F	Caucasian	19	14	1.6	2	N
LI-094	Other	34	M	Unknown	1215	928	0.2	<1	N
LI-095	Cirrhosis & Liver Injury	34	M	Unknown	4119	16420	6.3	5656	N
LI-096	Cirrhosis & Liver Injury	34	M	Unknown	2715	10570	5.7	5652	N
LI-097	Cirrhosis & Liver Injury	35	F	Asian	283	141	1.6	10	N
LI-098	APAP Overdose	35	F	Caucasian	2915	2871	4.3	199	N
LI-099	APAP Overdose	35	F	Caucasian	1605	1120	4.4	187	N
LI-100	APAP Overdose	35	F	Unknown	3515	649	1.4	44	N
LI-101	Pulmonary	37	F	Caucasian	223	65	0.7	21	N
LI-102	Pulmonary	37	F	Caucasian	138	50	0.4	11	N
LI-103	Pulmonary	37	F	Caucasian	110	48	0.4	9	N
LI-104	Liver Transplant	37	F	Caucasian	549	640	0.6	25	N
LI-105	Liver Transplant	37	F	Caucasian	429	343	0.4	11	N
LI-106	Liver Transplant	37	F	Caucasian	263	102	0.6	7	N
LI-107	Pulmonary	37	F	Caucasian	84	118	0.5	4	N
LI-108	Pulmonary	37	F	Caucasian	72	128	0.4	6	N
LI-109	Pulmonary	37	F	Caucasian	59	178	0.6	6	N
LI-110	Pulmonary	37	F	Caucasian	54	219	0.6	5	N
LI-111	Liver Transplant	37	F	Caucasian	314	177	0.7	9	N
LI-112	Cirrhosis & Liver Injury	37	F	Caucasian	240	194	11.6	32	Y
LI-113	Cirrhosis & Liver Injury	37	F	Caucasian	196	187	10.8	29	Y
LI-114	Cirrhosis & Liver Injury	37	F	Caucasian	222	316	10.6	30	Y
LI-115	Cirrhosis & Liver Injury	37	M	Black/Afr Amer	1151	162	149	530	N
LI-116	Cirrhosis & Liver Injury	37	M	Black/Afr Amer	4872	2464	0.8	1617	N
LI-117	Cirrhosis & Liver Injury	37	M	Black/Afr Amer	1562	656	1.8	830	N
LI-118	Cirrhosis & Liver Injury	40	M	Hispanic	41	92	17.3	1	N
LI-119	Other	41	F	Caucasian	554	358	0.7	29	N
LI-120	Other	41	F	Caucasian	458	272	0.4	15	N
LI-121	CAD-CHD	41	M	Caucasian	3162	4682	2.4	3827	N
LI-122	CAD-CHD	41	M	Caucasian	3316	4046	88	6349	N
LI-123	CAD-CHD	41	M	Caucasian	1292	328	1.7	1144	N
LI-124	CAD-CHD	41	M	Caucasian	965	207	141	357	N
LI-125	CAD-CHD	43	F	Caucasian	483	283	1.1	594	N
LI-126	CAD-CHD	43	F	Caucasian	354	135	1.1	462	N
LI-127	CAD-CHD	43	F	Caucasian	233	72	1.1	157	N
LI-128	Other Cancers	43	F	Caucasian	254	566	7.2	274	N
LI-129	Other Cancers	43	F	Caucasian	154	175	5.5	70	N
LI-130	CAD-CHD	43	F	Caucasian	194	105	0.9	51	N
LI-131	Other Cancers	43	F	Caucasian	117	87	3.9	21	N
LI-132	Other Cancers	43	F	Caucasian	91	80	2.7	25	N
LI-133	Cirrhosis & Liver Injury	43	M	Caucasian	163	528	21	259	N
LI-134	APAP Overdose	43	M	Caucasian	1671	358	0.5	34	N
LI-135	APAP Overdose	43	M	Caucasian	1297	190	0.4	41	N
LI-136	Pulmonary	44	F	Unknown	482	593	0.9	941	N
LI-137	Pulmonary	44	F	Unknown	513	1093	0.5	785	N
LI-138	Pulmonary	44	F	Unknown	360	447	451	305	N
LI-139	Pulmonary	44	F	Unknown	223	269	328	122	N
LI-140	Pulmonary	44	F	Unknown	100	104	0.7	28	N
LI-141	Pulmonary	44	F	Unknown	87	132	0.8	71	N
LI-142	Pulmonary	44	F	Unknown	58	52	0.5	35	N
LI-143	Cirrhosis & Liver Injury	45	M	Caucasian	768	1988	14.4	44	N
LI-144	Cirrhosis & Liver Injury	45	M	Caucasian	60	55	1.6	8	N
LI-145	Liver Transplant	45	M	Caucasian	749	1025	8.1	121	Y
LI-146	Liver Transplant	45	M	Caucasian	472	207	7.2	97	Y
LI-147	Other	46	F	Caucasian	546	422	1.1	414	Y
LI-148	Hepatic Carcinoma	46	F	Caucasian	35	22	0.8	10	N
LI-149	Liver Transplant	46	M	Caucasian	110	65	0.8	108	Y
LI-150	CAD-CHD	47	M	Caucasian	1211	547	0.6	811	N
LI-151	CAD-CHD	47	M	Caucasian	636	88	0.4	87	N
LI-152	CAD-CHD	47	M	Caucasian	600	82	0.4	57	N
LI-153	Cirrhosis & Liver Injury	49	M	Caucasian	1237	8169	12.1	4060	Y
LI-154	Cirrhosis & Liver Injury	49	M	Caucasian	1713	10945	14.4	4424	Y
LI-155	Other	50	F	Caucasian	726	79	0.6	93	N
LI-156	Hepatic Carcinoma	50	F	Caucasian	679	724	0.7	420	N
LI-157	Liver Transplant	50	M	Caucasian	3703	7331	0.8	527	N
LI-158	Liver Transplant	50	M	Caucasian	963	2284	4.1	4450	N
LI-159	Liver Transplant	50	M	Caucasian	812	1542	3.8	5028	N
LI-160	Liver Transplant	50	M	Caucasian	755	961	2.9	6605	N
LI-161	Liver Transplant	50	M	Caucasian	686	739	3.9	6423	N
LI-162	Liver Transplant	50	M	Caucasian	685	621	4.9	5557	N
LI-163	Liver Transplant	50	M	Caucasian	691	576	4.8	5009	N
LI-164	Liver Transplant	50	M	Caucasian	763	533	5.3	4396	N
LI-165	Cirrhosis & Liver Injury	52	M	Caucasian	317	172	4.5	23	N
LI-166	Other Cancers	52	M	Caucasian	2015	4605	4	5138	N
LI-167	Other Cancers	52	M	Caucasian	1287	1279	5.4	3319	N
LI-168	Other Cancers	52	M	Caucasian	1003	655	5.8	2432	N
LI-169	Other Cancers	52	M	Caucasian	786	409	6.7	1394	N
LI-170	Liver Transplant	52	M	Caucasian	428	556	10.4	14	N
LI-171	Liver Transplant	52	M	Caucasian	422	562	11.5	13	N
LI-172	Liver Transplant	52	M	Caucasian	438	571	14.8	12	N
LI-173	Cirrhosis & Liver Injury	52	M	Caucasian	35	22	2.1	5	N
LI-174	Liver Transplant	52	M	Caucasian	385	473	19	7	N
LI-175	Liver Transplant	52	M	Caucasian	169	164	8.1	11	N
LI-176	Liver Transplant	53	F	Caucasian	80	75	0.5	68	N
LI-177	Liver Transplant	53	F	Caucasian	194	132	0.6	153	N
LI-178	Liver Transplant	53	F	Caucasian	153	92	0.4	97	N
LI-179	Cirrhosis & Liver Injury	53	F	Caucasian	1052	4340	27.2	796	N
LI-180	Cirrhosis & Liver Injury	53	F	Caucasian	830	2870	26.2	538	N
LI-181	Other Cancers	53	F	Caucasian	20	16	0.5	6	Y
LI-182	Other	53	F	Caucasian	166	40	0.6	10	Y
LI-183	Cirrhosis & Liver Injury	53	M	Caucasian	441	1562	6.8	10	Y
LI-184	Cirrhosis & Liver Injury	53	M	Caucasian	1662	6106	188	690	Y
LI-185	Other	53	M	Black/Afr Amer	3797	3547	0.2	793	N
LI-186	Liver Transplant	53	M	Black/Afr Amer	666	1708	3.3	2522	Y
LI-187	Liver Transplant	53	M	Black/Afr Amer	471	538	3.6	1365	Y
LI-188	Liver Transplant	53	M	Black/Afr Amer	383	211	3.1	592	Y
LI-189	Liver Transplant	53	M	Black/Afr Amer	354	154	3	452	Y
LI-190	Liver Transplant	53	M	Black/Afr Amer	268	95	2.6	320	Y
LI-191	Liver Transplant	53	M	Black/Afr Amer	66	25	1.4	39	Y
LI-192	Liver Transplant	53	M	Black/Afr Amer	53	23	1.3	19	Y
LI-193	Liver Transplant	53	M	Black/Afr Amer	35	20	1	8	Y
LI-194	Liver Transplant	54	M	Asian	3277	6512	2	20288	N
LI-195	Liver Transplant	54	M	Asian	1394	3860	7	6793	N
LI-196	CAD-CHD	54	M	Caucasian	531	476	1	288	N
LI-197	Liver Transplant	55	F	Caucasian	119	288	7.4	10	N
LI-198	Liver Transplant	55	F	Caucasian	126	318	7.8	8	N
LI-199	Liver Transplant	55	F	Caucasian	124	322	8.9	5	N
LI-200	Cirrhosis & Liver Injury	55	F	Caucasian	810	1732	2.9	786	N
LI-201	Cirrhosis & Liver Injury	55	F	Caucasian	1085	2024	2.7	620	N
LI-202	Cirrhosis & Liver Injury	55	F	Caucasian	870	1006	2.7	255	N
LI-203	Cirrhosis & Liver Injury	55	F	Caucasian	174	103	4.3	10	N
LI-204	Hepatic Carcinoma	55	M	Caucasian	309	134	8.9	56	N
LI-205	Liver Transplant	55	M	Caucasian	119	91	146	10	N
LI-206	Liver Transplant	55	M	Black/Afr Amer	91	60	1	N.A.	N
LI-207	Liver Transplant	55	M	Black/Afr Amer	150	123	1.4	9	N
LI-208	Liver Transplant	55	M	Caucasian	112	81	0.3	8	N
LI-209	Hepatic Carcinoma	55	M	Caucasian	69	48	8.9	7	N
LI-210	Hepatic Carcinoma	55	M	Caucasian	58	65	10.2	5	N
LI-211	Hepatic Carcinoma	55	M	Caucasian	70	101	10.3	2	N
LI-212	Liver Transplant	55	M	Caucasian	119	88	0.3	8	N
LI-213	Hepatic Carcinoma	55	M	Caucasian	86	121	9.9	2	N
LI-214	Liver Transplant	55	M	Black/Afr Amer	192	139	1.9	4	N
LI-215	Liver Transplant	55	M	Black/Afr Amer	138	84	1.2	1	N
LI-216	Liver Transplant	55	M	Caucasian	155	130	0.5	14	N
LI-217	Hepatic Carcinoma	56	F	Caucasian	765	367	6.2	139	N
LI-218	Liver Transplant	56	F	Black/Afr Amer	114	94	7.6	48	N
LI-219	Hepatic Carcinoma	56	M	Caucasian	502	532	1.3	388	N
LI-220	Hepatic Carcinoma	56	M	Caucasian	646	705	2	563	N
LI-221	Hepatic Carcinoma	56	M	Caucasian	28	25	0.7	5	N
LI-222	Hepatic Carcinoma	56	M	Caucasian	7	25	0.7	5	N
LI-223	Pulmonary	57	F	Caucasian	109	43	0.5	24	N
LI-224	Pulmonary	57	F	Caucasian	37	19	0.5	4	N
LI-225	Pulmonary	57	F	Caucasian	40	22	0.5	6	N
LI-226	Pulmonary	57	F	Caucasian	22	17	0.6	3	N
LI-227	Pulmonary	57	F	Caucasian	25	16	0.5	3	N
LI-228	Other	57	M	Caucasian	1121	1723	1.4	1617	N
LI-229	Other	57	M	Caucasian	1090	1730	1.2	1435	N
LI-230	Other Cancers	58	F	Caucasian	1103	568	5.9	260	N
LI-231	Other Cancers	58	F	Caucasian	530	126	2.2	48	N
LI-232	Other Cancers	58	F	Caucasian	306	88	1.1	33	N
LI-233	Pulmonary	58	F	Caucasian	1099	1639	1.5	1467	N
LI-234	Pulmonary	58	F	Caucasian	1077	1282	1.4	1721	N
LI-235	Other Cancers	58	M	Black/Afr Amer	357	384	2	217	N
LI-236	Cirrhosis & Liver Injury	58	M	Caucasian	1025	2775	3.6	4103	Y
LI-237	Cirrhosis & Liver Injury	58	M	Caucasian	521	415	1.5	1160	Y
LI-238	Cirrhosis & Liver Injury	58	M	Caucasian	387	182	1.3	500	Y
LI-239	Cirrhosis & Liver Injury	58	M	Caucasian	118	35	1	25	Y
LI-240	Liver Transplant	59	F	Caucasian	967	1950	49	683	Y
LI-241	Liver Transplant	59	F	Caucasian	451	727	59	757	Y
LI-242	Cirrhosis & Liver Injury	59	F	Caucasian	55	112	6.6	12	N
LI-243	Cirrhosis & Liver Injury	59	F	Black/Afr Amer	488	1055	2.8	40	Y
LI-244	Cirrhosis & Liver Injury	59	F	Black/Afr Amer	39	38	1.1	8	Y
LI-245	Liver Transplant	59	F	Caucasian	54	57	3.6	6	Y
LI-246	Liver Transplant	59	F	Caucasian	34	53	3.3	7	Y
LI-247	Liver Transplant	59	M	Caucasian	956	428	78	1127	N
LI-248	Liver Transplant	59	M	Caucasian	12	14	0.6	1	N
LI-249	Other	59	M	Caucasian	75	30	0.8	33	N
LI-250	Cirrhosis & Liver Injury	60	F	Unknown	1243	1315	1.8	1814	N
LI-251	Cirrhosis & Liver Injury	60	F	Unknown	1033	790	1.8	1344	N
LI-252	Cirrhosis & Liver Injury	60	F	Unknown	797	437	183	737	N
LI-253	Cirrhosis & Liver Injury	60	F	Unknown	621	285	2	407	N
LI-254	Other Cancers	60	M	Asian	323	337	6	75	N
LI-255	Other Cancers	60	M	Asian	243	173	4.5	136	N
LI-256	Cirrhosis & Liver Injury	61	F	Caucasian	969	1309	22.1	4	Y
LI-257	Cirrhosis & Liver Injury	61	F	Caucasian	901	858	23.9	5	Y
LI-258	Cirrhosis & Liver Injury	61	M	Caucasian	949	1327	1.2	57	N
LI-259	Cirrhosis & Liver Injury	61	M	Caucasian	4897	10520	1.6	3762	N
LI-260	Cirrhosis & Liver Injury	61	M	Caucasian	7776	15912	3.9	13499	N
LI-261	Cirrhosis & Liver Injury	61	M	Caucasian	7197	9555	4.8	10441	N
LI-262	Cirrhosis & Liver Injury	61	M	Caucasian	25	21	1.6	3	N
LI-263	Cirrhosis & Liver Injury	61	M	Caucasian	17	19	1.2	1	N
LI-264	Liver Transplant	61	M	Caucasian	376	174	0.4	214	N
LI-265	Liver Transplant	61	M	Caucasian	364	153	0.4	177	N
LI-266	Liver Transplant	61	M	Caucasian	379	165	3.4	164	N
LI-267	Liver Transplant	61	M	Caucasian	342	147	3.4	128	N
LI-268	Hepatic Carcinoma	62	F	Caucasian	69	68	8.6	3	N
LI-269	CAD-CHD	62	M	Caucasian	408	1592	1.8	311	N
LI-270	Other	63	M	Caucasian	1523	2917	1.3	1188	N
LI-271	Other	63	M	Caucasian	1206	977	1.5	1655	N
LI-272	Other	63	M	Caucasian	623	226	1.5	107	N
LI-273	Other	63	M	Caucasian	318	252	2.2	64	N
LI-274	Other	63	M	Caucasian	278	288	2	81	N
LI-275	Other	63	M	Black/Afr Amer	522	866	0.8	757	N
LI-276	Other	63	M	Caucasian	195	123	2.8	53	N
LI-277	Other	63	M	Black/Afr Amer	412	421	0.9	445	N
LI-278	Other	63	M	Black/Afr Amer	309	257	0.8	159	N
LI-279	Cirrhosis & Liver Injury	64	M	Black/Afr Amer	358	439	1	229	N
LI-280	Hepatic Carcinoma	65	F	Caucasian	19	56	0.6	32	Y
LI-281	CAD-CHD	65	M	Unknown	3229	2650	1.1	4336	N
LI-282	CAD-CHD	65	M	Unknown	2496	1121	0.9	2938	N
LI-283	CAD-CHD	65	M	Unknown	2751	1689	0.9	2597	N
LI-284	Cirrhosis & Liver Injury	67	F	Caucasian	29	46	1.2	5	N
LI-285	Other Cancers	68	M	Black/Afr Amer	966	695	1	1020	N
LI-286	CAD-CHD	69	M	Caucasian	3542	5936	1	8329	N
LI-287	CAD-CHD	69	M	Caucasian	3430	4186	0.8	9938	N
LI-288	CAD-CHD	69	M	Caucasian	2420	1237	0.8	6752	N
LI-289	CAD-CHD	69	M	Caucasian	2153	819	1.3	5063	N
LI-290	Hepatic Carcinoma	70	M	Caucasian	448	663	2.1	472	N
LI-291	Hepatic Carcinoma	70	M	Caucasian	198	117	1	45	N
LI-292	Hepatic Carcinoma	70	M	Caucasian	73	19	0.6	6	N
LI-293	Hepatic Carcinoma	70	M	Caucasian	46	14	0.5	4	N
LI-294	Other	71	F	Caucasian	904	2450	2.4	327	N
LI-295	Other	71	F	Caucasian	814	1963	2.6	181	N
LI-296	Other	71	F	Caucasian	761	1666	2.9	143	N
LI-297	Other	71	F	Caucasian	494	720	4.2	50	N
LI-298	Other	71	F	Caucasian	448	581	4.4	N.A.	N
LI-299	Hepatic Carcinoma	71	M	Caucasian	717	900	1.2	370	N
LI-300	Hepatic Carcinoma	71	M	Caucasian	708	726	1.2	504	N
LI-301	Hepatic Carcinoma	71	M	Caucasian	413	316	1.4	235	N
LI-302	Hepatic Carcinoma	71	M	Caucasian	943	1961	2.2	54	N
LI-303	Hepatic Carcinoma	71	M	Caucasian	1214	2352	3.9	109	N
LI-304	Hepatic Carcinoma	71	M	Caucasian	1740	2635	4.6	5040	N
LI-305	Hepatic Carcinoma	71	M	Caucasian	598	530	5.4	1025	N
LI-306	CAD-CHD	73	F	Caucasian	1613	4364	0.7	4313	N
LI-307	CAD-CHD	73	F	Caucasian	938	1542	0.9	2223	N
LI-308	CAD-CHD	73	F	Caucasian	516	679	1	1151	N
LI-309	CAD-CHD	73	F	Caucasian	195	153	1.2	434	N
LI-310	Hepatic Carcinoma	73	M	Caucasian	466	522	0.6	121	N
LI-311	Hepatic Carcinoma	73	M	Caucasian	599	782	1.1	1505	N
LI-312	Hepatic Carcinoma	73	M	Caucasian	507	663	1.2	755	N
LI-313	Other	74	M	Caucasian	968	1146	55	182	N
LI-314	Other Cancers	75	M	Caucasian	746	584	1.9	699	N
LI-315	Hepatic Carcinoma	75	M	Caucasian	404	403	0.6	74	N
LI-316	Hepatic Carcinoma	75	M	Caucasian	486	433	0.5	61	N
LI-317	Hepatic Carcinoma	75	M	Caucasian	31	22	0.3	3	N
LI-318	Other Cancers	80	M	Caucasian	1023	553	547	198	N
LI-319	Other Cancers	82	M	Caucasian	964	1840	165	445	N
LI-320	CAD-CHD	84	F	Caucasian	379	652	4.9	173	N
LI-321	CAD-CHD	84	M	Caucasian	415	535	1.3	91	Y
LI-322	CAD-CHD	84	M	Caucasian	582	695	1	126	Y
LI-323	CAD-CHD	84	M	Caucasian	789	827	0.4	198	Y
LI-324	CAD-CHD	84	M	Caucasian	718	610	0.4	127	Y
LI-325	Other Cancers	84	M	Caucasian	2658	7157	1.9	3240	N
LI-326	Other Cancers	84	M	Caucasian	1487	1176	1.7	3712	N
LI-327	Other Cancers	84	M	Caucasian	1087	658	1.7	2990	N
LI-328	Other	84	M	Caucasian	1070	1630	1.3	1500	Y
LI-329	Hepatic Carcinoma	92	F	Black/Afr Amer	735	2645	0.4	1797	N
LI-330	Liver Transplant	1.5	F	Bi/Multi Racial	314	126	0.1	45	Y
LI-331	Other	0.4	F	Caucasian	277	132	2	11	Y
Abbreiations: ALT, alanine aminotransferase; AST, aspartate aminotransferase; TBIL, total bilirubin; GLDH, glutamate dehydrogenase; APAP, acetaminophen;
CAD, coronary artery disease; CHD, coronary heart disease.
Unit: ALT, AST, and GLDH, U/L; TBIL, mg/dL.
Not Available (N.A.)
